# Supplementary material for: Ethyl 6-methyl-2-oxo-4-[4-(1H-tetra­zol-5-yl)phen­yl]-1,2,3,4-tetra­hydro­pyrimidine-5-carboxyl­ate–di­methyl­formamide–water (2/1/1)
Source: Acta Crystallogr Sect E Struct Rep Online. 2013 Dec 4;70(Pt 1):o1–2. doi: 10.1107/S1600536813032224 (PMC3914044; doi:10.1107/S1600536813032224)
Supplement: Supplementary file 1 [file e-70-000o1-sup1.cif]

##############################################################################
#                                                                            #
# This CIF contains the data in a paper accepted for publication in          #
# Acta Crystallographica Section E. It conforms to the requirements of       #
# Notes for Authors for Acta Crystallographica Section E, and has been       #
# peer reviewed under the auspices of the IUCr Commission on Journals.       #
#                                                                            #
# Full details of the Crystallographic Information File format               #
# are given in the paper "The Crystallographic Information File (CIF):       #
# a New Standard Archive File for Crystallography" by S. R. Hall, F. H.      #
# Allen and I. D. Brown [Acta Cryst. (1991), A47, 655-685].                  #
#                                                                            #
# The current version of the core CIF dictionary is obtainable from          #
# ftp://ftp.iucr.org/pub/cif_core.dic.                                       #
#                                                                            #
# Software is freely available for graphical display of the structure(s)     #
# in this CIF. For information consult the CIF software page                 #
# http://www.iucr.org/resources/cif/software.                                #
#                                                                            #
# This file may be used for bona fide research purposes within the           #
# scientific community so long as proper attribution is given to the journal # 
# article from which it was obtained.                                        #
#                                                                            #
##############################################################################
data_I
_audit_creation_method     SHELXL-97
_database_code_depnum_ccdc_archive     'CCDC 973789'
_chemical_name_systematic
;\
Ethyl 6-methyl-2-oxo-4-[4-(1<i>H</i>-tetrazol-5-yl)phenyl]-1,2,3,4-\
tetrahydropyrimidine-5-carboxylate--dimethylformamide--water (2/1/1)
;
_chemical_name_common     ?
_chemical_formula_moiety     '2(C15 H16 N6 O3), C3 H7 N O, H2 O'
_chemical_formula_sum     'C33 H41 N13 O8'
_chemical_formula_iupac     '2C15 H16 N6 O3, C3 H7 N O, H2 O'
_chemical_formula_weight     747.79
_chemical_melting_point     ?
_symmetry_cell_setting     triclinic
_symmetry_space_group_name_H-M     'P -1'
_symmetry_space_group_name_Hall     '-P 1'
loop_
    _symmetry_equiv_pos_as_xyz
    'x, y, z'
    '-x, -y, -z'
_cell_length_a     10.198(2)
_cell_length_b     13.262(3)
_cell_length_c     13.771(3)
_cell_angle_alpha     81.14(3)
_cell_angle_beta     73.32(3)
_cell_angle_gamma     81.14(3)
_cell_volume     1750.9(6)
_cell_formula_units_Z     2
_cell_measurement_reflns_used     7997
_cell_measurement_theta_min     2.6124
_cell_measurement_theta_max     27.480
_cell_measurement_temperature     293(2)
_exptl_crystal_description     'prism'
_exptl_crystal_colour     'colorless'
_exptl_crystal_size_max     0.40
_exptl_crystal_size_mid     0.30
_exptl_crystal_size_min     0.20
_exptl_crystal_density_diffrn     1.418
_exptl_crystal_density_meas     ?
_exptl_crystal_density_method     'not measured'
_exptl_crystal_F_000     788
_exptl_absorpt_coefficient_mu     0.105
_exptl_absorpt_correction_type     multi-scan
_exptl_absorpt_process_details     '(CrystalClear; Rigaku, 2005)'
_exptl_absorpt_correction_T_min     0.8318
_exptl_absorpt_correction_T_max     1.0000
_exptl_special_details
;
;
_diffrn_ambient_temperature     293(2)
_diffrn_radiation_type     MoK\a
_diffrn_radiation_wavelength     0.71073
_diffrn_radiation_source     'fine-focus sealed tube'
_diffrn_radiation_monochromator     graphite
_diffrn_measurement_device_type     'Rigaku Mercury2'
_diffrn_measurement_method     'CCD_Profile_fitting'
_diffrn_detector_area_resol_mean     13.6612
_diffrn_reflns_number     18496
_diffrn_reflns_av_R_equivalents     0.0369
_diffrn_reflns_av_sigmaI/netI     0.0464
_diffrn_reflns_theta_min     3.11
_diffrn_reflns_theta_max     27.48
_diffrn_reflns_theta_full     27.48
_diffrn_measured_fraction_theta_max     0.998
_diffrn_measured_fraction_theta_full     0.998
_diffrn_reflns_limit_h_min     -13
_diffrn_reflns_limit_h_max     13
_diffrn_reflns_limit_k_min     -17
_diffrn_reflns_limit_k_max     17
_diffrn_reflns_limit_l_min     -17
_diffrn_reflns_limit_l_max     17
_diffrn_standards_number     ?
_diffrn_standards_interval_count     ?
_diffrn_standards_interval_time     ?
_diffrn_standards_decay_%     ?
_refine_special_details
;
Refinement of <i>F</i>^2^ against ALL reflections. The weighted <i>R</i>-factor
<i>wR</i> and goodness of fit <i>S</i> are based on <i>F</i>^2^, conventional
<i>R</i>-factors <i>R</i> are based on <i>F</i>, with <i>F</i> set to zero for
negative <i>F</i>^2^. The threshold expression of <i>F</i>^2^ >
\s(<i>F</i>^2^) is used only for calculating <i>R</i>-factors(gt) <i>etc</i>.
and is not relevant to the choice of reflections for refinement.
<i>R</i>-factors based on <i>F</i>^2^ are statistically about twice as large
as those based on <i>F</i>, and <i>R</i>- factors based on ALL data will be
even larger.
;
_reflns_number_total     7997
_reflns_number_gt     5573
_reflns_threshold_expression     I>2sigma(I)
_refine_ls_structure_factor_coef     Fsqd
_refine_ls_matrix_type     full
_refine_ls_R_factor_all     0.0879
_refine_ls_R_factor_gt     0.0587
_refine_ls_wR_factor_gt     0.1426
_refine_ls_wR_factor_ref     0.1571
_refine_ls_goodness_of_fit_ref     1.116
_refine_ls_restrained_S_all     1.116
_refine_ls_number_reflns     7997
_refine_ls_number_parameters     487
_refine_ls_number_restraints     0
_refine_ls_hydrogen_treatment     constr
_refine_ls_weighting_scheme     calc
_refine_ls_weighting_details
         'calc w=1/[\s^2^(Fo^2^)+(0.0633P)^2^+0.4646P] where P=(Fo^2^+2Fc^2^)/3'
_atom_sites_solution_hydrogens     geom
_atom_sites_solution_primary     direct
_atom_sites_solution_secondary     difmap
_refine_ls_shift/su_max     0.011
_refine_ls_shift/su_mean     0.002
_refine_diff_density_max     0.378
_refine_diff_density_min     -0.288
_refine_ls_extinction_method     none
_refine_ls_extinction_coef     ?
loop_
    _atom_type_symbol
    _atom_type_description
    _atom_type_scat_dispersion_real
    _atom_type_scat_dispersion_imag
    _atom_type_scat_source
    'C' 'C' 0.0033 0.0016
                         'International Tables Vol C Tables 4.2.6.8 and 6.1.1.4'
    'H' 'H' 0.0000 0.0000
                         'International Tables Vol C Tables 4.2.6.8 and 6.1.1.4'
    'N' 'N' 0.0061 0.0033
                         'International Tables Vol C Tables 4.2.6.8 and 6.1.1.4'
    'O' 'O' 0.0106 0.0060
                         'International Tables Vol C Tables 4.2.6.8 and 6.1.1.4'
_computing_data_collection     'CrystalClear (Rigaku, 2005)'
_computing_cell_refinement     'CrystalClear (Rigaku, 2005)'
_computing_data_reduction     'CrystalClear (Rigaku, 2005)'
_computing_structure_solution     'SHELXS97 (Sheldrick, 2008)'
_computing_structure_refinement     'SHELXL97 (Sheldrick, 2008)'
_computing_molecular_graphics     'SHELXTL (Sheldrick, 2008)'
_computing_publication_material     'SHELXTL (Sheldrick, 2008)'
loop_
    _atom_site_type_symbol
    _atom_site_label
    _atom_site_fract_x
    _atom_site_fract_y
    _atom_site_fract_z
    _atom_site_U_iso_or_equiv
    _atom_site_adp_type
    _atom_site_calc_flag
    _atom_site_refinement_flags
    _atom_site_occupancy
    _atom_site_symmetry_multiplicity
    _atom_site_disorder_assembly
    _atom_site_disorder_group
    C C1 -0.0641(2) 0.12944(14) 0.48373(14) 0.0307(4) Uani d . 1 1 . .
    C C2 0.0311(2) 0.12423(15) 0.37903(14) 0.0307(4) Uani d . 1 1 . .
    H H2A 0.0349 0.0553 0.3602 0.037 Uiso calc R 1 1 . .
    C C3 0.1996(2) 0.18600(15) 0.44688(15) 0.0328(4) Uani d . 1 1 . .
    C C4 -0.0284(2) 0.16860(15) 0.55451(15) 0.0323(4) Uani d . 1 1 . .
    C C6 -0.1986(2) 0.09564(15) 0.50272(16) 0.0347(4) Uani d . 1 1 . .
    C C7 -0.3396(2) 0.02727(19) 0.42842(19) 0.0472(6) Uani d . 1 1 . .
    H H7A -0.4063 0.0881 0.4305 0.057 Uiso calc R 1 1 . .
    H H7B -0.3708 -0.0194 0.4896 0.057 Uiso calc R 1 1 . .
    C C8 -0.3256(3) -0.0229(2) 0.3366(2) 0.0636(7) Uani d . 1 1 . .
    H H8A -0.4132 -0.0422 0.3382 0.095 Uiso calc R 1 1 . .
    H H8B -0.2597 -0.0831 0.3355 0.095 Uiso calc R 1 1 . .
    H H8C -0.2948 0.0240 0.2766 0.095 Uiso calc R 1 1 . .
    C C9 -0.01594(19) 0.20105(15) 0.30001(14) 0.0293(4) Uani d . 1 1 . .
    C C10 -0.0476(2) 0.30276(16) 0.31468(15) 0.0374(5) Uani d . 1 1 . .
    H H10A -0.0421 0.3237 0.3747 0.045 Uiso calc R 1 1 . .
    C C11 -0.0868(2) 0.37322(16) 0.24300(15) 0.0380(5) Uani d . 1 1 . .
    H H11A -0.1084 0.4419 0.2543 0.046 Uiso calc R 1 1 . .
    C C12 -0.0948(2) 0.34373(15) 0.15389(14) 0.0317(4) Uani d . 1 1 . .
    C C13 -0.0661(2) 0.24207(16) 0.13965(15) 0.0397(5) Uani d . 1 1 . .
    H H13A -0.0735 0.2209 0.0803 0.048 Uiso calc R 1 1 . .
    C C14 -0.0268(2) 0.17167(16) 0.21199(15) 0.0381(5) Uani d . 1 1 . .
    H H14A -0.0071 0.1027 0.2014 0.046 Uiso calc R 1 1 . .
    C C15 -0.1364(2) 0.41983(16) 0.07781(15) 0.0331(4) Uani d . 1 1 . .
    C C16 0.5826(2) 0.33833(18) 0.43776(16) 0.0440(5) Uani d . 1 1 . .
    H H16A 0.6658 0.3705 0.4199 0.066 Uiso calc R 1 1 . .
    H H16B 0.5233 0.3729 0.3970 0.066 Uiso calc R 1 1 . .
    H H16C 0.6048 0.2676 0.4256 0.066 Uiso calc R 1 1 . .
    C C17 0.5117(2) 0.34458(15) 0.54674(15) 0.0330(4) Uani d . 1 1 . .
    C C18 0.2936(2) 0.31894(15) 0.66511(15) 0.0336(4) Uani d . 1 1 . .
    C C19 0.4688(2) 0.38080(16) 0.72315(15) 0.0339(4) Uani d . 1 1 . .
    H H19A 0.4668 0.4463 0.7485 0.041 Uiso calc R 1 1 . .
    C C20 0.5511(2) 0.38809(15) 0.61304(15) 0.0337(4) Uani d . 1 1 . .
    C C21 0.6726(2) 0.44166(16) 0.58067(18) 0.0396(5) Uani d . 1 1 . .
    C C22 0.8083(2) 0.53775(19) 0.6345(2) 0.0538(6) Uani d . 1 1 . .
    H H22A 0.7941 0.5882 0.6817 0.065 Uiso calc R 1 1 . .
    H H22B 0.8268 0.5735 0.5659 0.065 Uiso calc R 1 1 . .
    C C23 0.9280(3) 0.4622(2) 0.6440(2) 0.0610(7) Uani d . 1 1 . .
    H H23A 1.0084 0.4971 0.6298 0.091 Uiso calc R 1 1 . .
    H H23B 0.9432 0.4131 0.5964 0.091 Uiso calc R 1 1 . .
    H H23C 0.9102 0.4273 0.7122 0.091 Uiso calc R 1 1 . .
    C C24 0.5315(2) 0.29673(15) 0.78896(15) 0.0327(4) Uani d . 1 1 . .
    C C25 0.5135(2) 0.19572(17) 0.79301(18) 0.0419(5) Uani d . 1 1 . .
    H H25A 0.4583 0.1785 0.7563 0.050 Uiso calc R 1 1 . .
    C C26 0.5750(2) 0.12007(17) 0.84981(17) 0.0426(5) Uani d . 1 1 . .
    H H26A 0.5612 0.0520 0.8515 0.051 Uiso calc R 1 1 . .
    C C27 0.6568(2) 0.14369(16) 0.90431(15) 0.0357(5) Uani d . 1 1 . .
    C C28 0.6745(2) 0.24440(18) 0.90086(17) 0.0445(5) Uani d . 1 1 . .
    H H28A 0.7301 0.2617 0.9373 0.053 Uiso calc R 1 1 . .
    C C29 0.6123(2) 0.31926(17) 0.84517(17) 0.0431(5) Uani d . 1 1 . .
    H H29A 0.6246 0.3874 0.8450 0.052 Uiso calc R 1 1 . .
    C C30 0.7271(2) 0.06657(17) 0.96436(16) 0.0402(5) Uani d . 1 1 . .
    C C31 0.4547(3) -0.2117(3) 0.7892(2) 0.0740(9) Uani d . 1 1 . .
    H H31A 0.4796 -0.1429 0.7727 0.111 Uiso calc R 1 1 . .
    H H31B 0.3594 -0.2101 0.8269 0.111 Uiso calc R 1 1 . .
    H H31C 0.4691 -0.2420 0.7274 0.111 Uiso calc R 1 1 . .
    C C32 0.5170(4) -0.3773(2) 0.8813(3) 0.0850(10) Uani d . 1 1 . .
    H H32A 0.5786 -0.4086 0.9214 0.127 Uiso calc R 1 1 . .
    H H32B 0.5345 -0.4125 0.8222 0.127 Uiso calc R 1 1 . .
    H H32C 0.4235 -0.3816 0.9214 0.127 Uiso calc R 1 1 . .
    C C33 0.6262(3) -0.22938(19) 0.8775(2) 0.0549(6) Uani d . 1 1 . .
    H H33A 0.6724 -0.2820 0.9215 0.066 Uiso d R 1 1 . .
    N N1 0.5385(2) -0.27157(15) 0.84984(16) 0.0497(5) Uani d . 1 1 . .
    N N2 -0.2044(2) 0.51006(14) 0.09321(14) 0.0452(5) Uani d . 1 1 . .
    N N3 -0.2227(2) 0.55284(16) 0.00233(16) 0.0542(5) Uani d . 1 1 . .
    N N4 -0.1683(2) 0.49185(16) -0.06570(15) 0.0516(5) Uani d . 1 1 . .
    N N5 -0.11397(19) 0.40810(14) -0.01895(13) 0.0401(4) Uani d . 1 1 . .
    H H5A -0.0709 0.3546 -0.0473 0.048 Uiso calc R 1 1 . .
    N N6 0.7876(2) 0.08564(17) 1.03020(16) 0.0591(6) Uani d . 1 1 . .
    N N7 0.8391(3) -0.0052(2) 1.06887(18) 0.0707(7) Uani d . 1 1 . .
    N N8 0.8126(2) -0.07778(18) 1.02923(17) 0.0621(6) Uani d . 1 1 . .
    N N9 0.7422(2) -0.03366(15) 0.96288(15) 0.0500(5) Uani d . 1 1 . .
    H H9A 0.7116 -0.0654 0.9254 0.060 Uiso calc R 1 1 . .
    N N10 0.39147(17) 0.30075(13) 0.57831(13) 0.0363(4) Uani d . 1 1 . .
    H H10B 0.3776 0.2594 0.5408 0.044 Uiso calc R 1 1 . .
    N N11 0.32924(17) 0.36679(13) 0.72897(13) 0.0364(4) Uani d . 1 1 . .
    H H11B 0.2645 0.3915 0.7777 0.044 Uiso calc R 1 1 . .
    N N12 0.09736(17) 0.20394(13) 0.53140(12) 0.0354(4) Uani d . 1 1 . .
    H H12A 0.1120 0.2398 0.5734 0.042 Uiso calc R 1 1 . .
    N N13 0.16843(17) 0.13960(13) 0.37938(12) 0.0351(4) Uani d . 1 1 . .
    H H13B 0.2358 0.1165 0.3314 0.042 Uiso calc R 1 1 . .
    O O1 0.17888(14) 0.29226(12) 0.68075(11) 0.0411(4) Uani d . 1 1 . .
    O O2 0.31418(15) 0.21023(12) 0.43537(11) 0.0430(4) Uani d . 1 1 . .
    O O3 -0.29294(17) 0.10389(15) 0.57646(13) 0.0583(5) Uani d . 1 1 . .
    O O4 -0.20729(15) 0.05470(12) 0.42274(11) 0.0425(4) Uani d . 1 1 . .
    O O5 0.75258(19) 0.44626(16) 0.49888(14) 0.0670(6) Uani d . 1 1 . .
    O O6 0.68567(16) 0.48804(12) 0.65585(12) 0.0468(4) Uani d . 1 1 . .
    O O7 0.6507(2) -0.14120(13) 0.85083(15) 0.0659(5) Uani d . 1 1 . .
    O O1W 0.0354(2) 0.25890(15) -0.12360(13) 0.0753(6) Uani d . 1 1 . .
    H H1WA 0.0624 0.2107 -0.0829 0.113 Uiso d R 1 1 . .
    H H1WB 0.1049 0.2824 -0.1668 0.113 Uiso d R 1 1 . .
    C C5 -0.1111(2) 0.17917(19) 0.66052(16) 0.0464(6) Uani d . 1 1 . .
    H H5D -0.1977 0.1530 0.6722 0.070 Uiso d R 1 1 . .
    H H5E -0.1272 0.2504 0.6713 0.070 Uiso d R 1 1 . .
    H H5B -0.0621 0.1410 0.7070 0.070 Uiso d R 1 1 . .
loop_
    _atom_site_aniso_label
    _atom_site_aniso_U_11
    _atom_site_aniso_U_22
    _atom_site_aniso_U_33
    _atom_site_aniso_U_12
    _atom_site_aniso_U_13
    _atom_site_aniso_U_23
    C1 0.0338(11) 0.0293(10) 0.0280(10) -0.0028(8) -0.0087(8) -0.0010(8)
    C2 0.0338(10) 0.0317(10) 0.0286(10) -0.0053(8) -0.0100(8) -0.0049(8)
    C3 0.0350(11) 0.0341(10) 0.0299(10) -0.0044(8) -0.0098(9) -0.0028(8)
    C4 0.0360(11) 0.0308(10) 0.0291(10) -0.0041(8) -0.0081(8) -0.0017(8)
    C6 0.0390(12) 0.0329(10) 0.0327(10) -0.0062(9) -0.0106(9) -0.0013(8)
    C7 0.0404(13) 0.0482(13) 0.0601(15) -0.0156(10) -0.0219(11) -0.0013(11)
    C8 0.0693(18) 0.0600(17) 0.0775(19) -0.0116(14) -0.0409(16) -0.0117(14)
    C9 0.0290(10) 0.0326(10) 0.0273(9) -0.0072(8) -0.0076(8) -0.0030(8)
    C10 0.0505(13) 0.0365(11) 0.0304(10) -0.0063(9) -0.0165(9) -0.0077(9)
    C11 0.0514(13) 0.0313(10) 0.0338(11) -0.0018(9) -0.0155(10) -0.0071(9)
    C12 0.0309(10) 0.0371(11) 0.0279(9) -0.0061(8) -0.0089(8) -0.0023(8)
    C13 0.0544(14) 0.0416(12) 0.0271(10) -0.0062(10) -0.0146(10) -0.0088(9)
    C14 0.0530(13) 0.0311(10) 0.0321(10) -0.0035(9) -0.0130(10) -0.0074(9)
    C15 0.0329(11) 0.0385(11) 0.0285(10) -0.0057(9) -0.0084(8) -0.0034(8)
    C16 0.0414(13) 0.0534(14) 0.0369(11) -0.0098(10) -0.0048(10) -0.0113(10)
    C17 0.0319(11) 0.0304(10) 0.0361(11) -0.0013(8) -0.0084(9) -0.0062(8)
    C18 0.0306(11) 0.0362(11) 0.0333(10) -0.0001(8) -0.0088(9) -0.0057(9)
    C19 0.0331(11) 0.0343(10) 0.0377(11) -0.0041(8) -0.0109(9) -0.0118(9)
    C20 0.0324(11) 0.0322(10) 0.0364(11) -0.0027(8) -0.0093(9) -0.0050(8)
    C21 0.0384(12) 0.0371(11) 0.0455(13) -0.0070(9) -0.0132(11) -0.0055(10)
    C22 0.0470(14) 0.0442(13) 0.0767(18) -0.0180(11) -0.0163(13) -0.0141(12)
    C23 0.0523(16) 0.0581(16) 0.082(2) -0.0135(12) -0.0277(14) -0.0097(14)
    C24 0.0299(10) 0.0363(11) 0.0329(10) -0.0028(8) -0.0065(8) -0.0117(9)
    C25 0.0459(13) 0.0396(12) 0.0494(13) -0.0081(10) -0.0242(11) -0.0082(10)
    C26 0.0500(14) 0.0337(11) 0.0491(13) -0.0099(10) -0.0176(11) -0.0068(10)
    C27 0.0364(11) 0.0395(11) 0.0293(10) -0.0007(9) -0.0056(9) -0.0086(9)
    C28 0.0532(14) 0.0455(13) 0.0456(13) -0.0081(10) -0.0259(11) -0.0113(10)
    C29 0.0547(14) 0.0360(11) 0.0465(13) -0.0070(10) -0.0218(11) -0.0113(10)
    C30 0.0415(12) 0.0450(13) 0.0320(11) -0.0004(10) -0.0062(9) -0.0097(9)
    C31 0.0593(18) 0.107(3) 0.0577(17) -0.0001(17) -0.0247(15) -0.0083(17)
    C32 0.086(2) 0.0555(18) 0.129(3) -0.0184(16) -0.043(2) -0.0201(19)
    C33 0.0670(17) 0.0409(14) 0.0644(16) -0.0042(12) -0.0321(14) -0.0041(12)
    N1 0.0499(12) 0.0497(12) 0.0537(12) -0.0019(9) -0.0186(10) -0.0142(10)
    N2 0.0537(12) 0.0418(11) 0.0399(10) 0.0044(9) -0.0178(9) -0.0036(8)
    N3 0.0645(14) 0.0504(12) 0.0478(12) 0.0087(10) -0.0249(11) -0.0027(10)
    N4 0.0600(13) 0.0545(13) 0.0389(11) 0.0022(10) -0.0207(10) 0.0042(10)
    N5 0.0455(11) 0.0437(10) 0.0306(9) -0.0004(8) -0.0130(8) -0.0023(8)
    N6 0.0727(15) 0.0600(14) 0.0522(12) 0.0076(11) -0.0332(12) -0.0136(11)
    N7 0.0852(18) 0.0739(17) 0.0538(14) 0.0153(13) -0.0335(13) -0.0061(12)
    N8 0.0703(16) 0.0570(14) 0.0528(13) 0.0094(11) -0.0209(12) 0.0040(11)
    N9 0.0605(13) 0.0434(11) 0.0453(11) -0.0013(9) -0.0166(10) -0.0034(9)
    N10 0.0334(9) 0.0421(10) 0.0353(9) -0.0072(7) -0.0057(8) -0.0140(8)
    N11 0.0273(9) 0.0464(10) 0.0361(9) 0.0010(7) -0.0062(7) -0.0162(8)
    N12 0.0353(9) 0.0434(10) 0.0307(9) -0.0097(8) -0.0076(7) -0.0114(8)
    N13 0.0295(9) 0.0462(10) 0.0298(8) -0.0010(7) -0.0070(7) -0.0107(8)
    O1 0.0282(8) 0.0599(10) 0.0366(8) -0.0082(7) -0.0067(6) -0.0106(7)
    O2 0.0329(8) 0.0580(10) 0.0408(8) -0.0118(7) -0.0081(7) -0.0110(7)
    O3 0.0405(10) 0.0812(13) 0.0524(10) -0.0202(9) 0.0033(8) -0.0228(9)
    O4 0.0410(9) 0.0513(9) 0.0401(8) -0.0168(7) -0.0134(7) -0.0043(7)
    O5 0.0564(12) 0.0963(15) 0.0508(11) -0.0395(11) 0.0006(9) -0.0144(10)
    O6 0.0430(9) 0.0453(9) 0.0578(10) -0.0151(7) -0.0123(8) -0.0157(8)
    O7 0.0874(14) 0.0418(10) 0.0728(13) -0.0136(9) -0.0276(11) -0.0024(9)
    O1W 0.0929(15) 0.0643(12) 0.0405(10) 0.0199(11) 0.0065(10) 0.0026(9)
    C5 0.0467(13) 0.0597(15) 0.0323(11) -0.0137(11) -0.0028(10) -0.0115(10)
_geom_special_details
;
All e.s.d.'s (except the e.s.d. in the dihedral angle between two l.s. planes)
are estimated using the full covariance matrix. The cell e.s.d.'s are taken
into account individually in the estimation of e.s.d.'s in distances, angles
and torsion angles; correlations between e.s.d.'s in cell parameters are only
used when they are defined by crystal symmetry. An approximate (isotropic)
treatment of cell e.s.d.'s is used for estimating e.s.d.'s involving l.s.
planes.
;
loop_
    _geom_bond_atom_site_label_1
    _geom_bond_atom_site_label_2
    _geom_bond_site_symmetry_2
    _geom_bond_distance
    _geom_bond_publ_flag
    C1 C4 . 1.331(3) ?
    C1 C6 . 1.449(3) ?
    C1 C2 . 1.494(3) ?
    C2 N13 . 1.448(2) ?
    C2 C9 . 1.503(3) ?
    C2 H2A . 0.9800 ?
    C3 O2 . 1.219(2) ?
    C3 N13 . 1.323(3) ?
    C3 N12 . 1.346(3) ?
    C4 N12 . 1.367(3) ?
    C4 C5 . 1.477(3) ?
    C6 O3 . 1.187(3) ?
    C6 O4 . 1.331(2) ?
    C7 O4 . 1.428(3) ?
    C7 C8 . 1.480(4) ?
    C7 H7A . 0.9700 ?
    C7 H7B . 0.9700 ?
    C8 H8A . 0.9600 ?
    C8 H8B . 0.9600 ?
    C8 H8C . 0.9600 ?
    C9 C14 . 1.367(3) ?
    C9 C10 . 1.370(3) ?
    C10 C11 . 1.355(3) ?
    C10 H10A . 0.9300 ?
    C11 C12 . 1.371(3) ?
    C11 H11A . 0.9300 ?
    C12 C13 . 1.367(3) ?
    C12 C15 . 1.447(3) ?
    C13 C14 . 1.361(3) ?
    C13 H13A . 0.9300 ?
    C14 H14A . 0.9300 ?
    C15 N2 . 1.302(3) ?
    C15 N5 . 1.315(3) ?
    C16 C17 . 1.476(3) ?
    C16 H16A . 0.9600 ?
    C16 H16B . 0.9600 ?
    C16 H16C . 0.9600 ?
    C17 C20 . 1.331(3) ?
    C17 N10 . 1.366(3) ?
    C18 O1 . 1.225(2) ?
    C18 N11 . 1.317(3) ?
    C18 N10 . 1.346(3) ?
    C19 N11 . 1.441(3) ?
    C19 C20 . 1.504(3) ?
    C19 C24 . 1.509(3) ?
    C19 H19A . 0.9800 ?
    C20 C21 . 1.448(3) ?
    C21 O5 . 1.185(3) ?
    C21 O6 . 1.330(3) ?
    C22 O6 . 1.438(3) ?
    C22 C23 . 1.479(4) ?
    C22 H22A . 0.9700 ?
    C22 H22B . 0.9700 ?
    C23 H23A . 0.9600 ?
    C23 H23B . 0.9600 ?
    C23 H23C . 0.9600 ?
    C24 C25 . 1.370(3) ?
    C24 C29 . 1.371(3) ?
    C25 C26 . 1.363(3) ?
    C25 H25A . 0.9300 ?
    C26 C27 . 1.368(3) ?
    C26 H26A . 0.9300 ?
    C27 C28 . 1.367(3) ?
    C27 C30 . 1.448(3) ?
    C28 C29 . 1.352(3) ?
    C28 H28A . 0.9300 ?
    C29 H29A . 0.9300 ?
    C30 N6 . 1.306(3) ?
    C30 N9 . 1.317(3) ?
    C31 N1 . 1.433(3) ?
    C31 H31A . 0.9600 ?
    C31 H31B . 0.9600 ?
    C31 H31C . 0.9600 ?
    C32 N1 . 1.433(4) ?
    C32 H32A . 0.9600 ?
    C32 H32B . 0.9600 ?
    C32 H32C . 0.9600 ?
    C33 O7 . 1.212(3) ?
    C33 N1 . 1.293(3) ?
    C33 H33A . 1.0042 ?
    N2 N3 . 1.344(3) ?
    N3 N4 . 1.279(3) ?
    N4 N5 . 1.323(3) ?
    N5 H5A . 0.8600 ?
    N6 N7 . 1.334(3) ?
    N7 N8 . 1.274(3) ?
    N8 N9 . 1.333(3) ?
    N9 H9A . 0.8600 ?
    N10 H10B . 0.8600 ?
    N11 H11B . 0.8600 ?
    N12 H12A . 0.8600 ?
    N13 H13B . 0.8600 ?
    O1W H1WA . 0.8499 ?
    O1W H1WB . 0.8500 ?
    C5 H5D . 0.9601 ?
    C5 H5E . 0.9601 ?
    C5 H5B . 0.9599 ?
loop_
    _geom_angle_atom_site_label_1
    _geom_angle_atom_site_label_2
    _geom_angle_atom_site_label_3
    _geom_angle_site_symmetry_1
    _geom_angle_site_symmetry_3
    _geom_angle
    _geom_angle_publ_flag
    C4 C1 C6 . . 121.78(18) ?
    C4 C1 C2 . . 120.85(18) ?
    C6 C1 C2 . . 117.29(17) ?
    N13 C2 C1 . . 109.72(16) ?
    N13 C2 C9 . . 109.77(16) ?
    C1 C2 C9 . . 112.83(16) ?
    N13 C2 H2A . . 108.1 ?
    C1 C2 H2A . . 108.1 ?
    C9 C2 H2A . . 108.1 ?
    O2 C3 N13 . . 122.93(19) ?
    O2 C3 N12 . . 121.02(18) ?
    N13 C3 N12 . . 116.05(18) ?
    C1 C4 N12 . . 119.62(18) ?
    C1 C4 C5 . . 127.02(19) ?
    N12 C4 C5 . . 113.36(18) ?
    O3 C6 O4 . . 122.1(2) ?
    O3 C6 C1 . . 127.3(2) ?
    O4 C6 C1 . . 110.62(17) ?
    O4 C7 C8 . . 107.5(2) ?
    O4 C7 H7A . . 110.2 ?
    C8 C7 H7A . . 110.2 ?
    O4 C7 H7B . . 110.2 ?
    C8 C7 H7B . . 110.2 ?
    H7A C7 H7B . . 108.5 ?
    C7 C8 H8A . . 109.5 ?
    C7 C8 H8B . . 109.5 ?
    H8A C8 H8B . . 109.5 ?
    C7 C8 H8C . . 109.5 ?
    H8A C8 H8C . . 109.5 ?
    H8B C8 H8C . . 109.5 ?
    C14 C9 C10 . . 118.58(18) ?
    C14 C9 C2 . . 121.16(18) ?
    C10 C9 C2 . . 120.26(17) ?
    C11 C10 C9 . . 120.90(18) ?
    C11 C10 H10A . . 119.5 ?
    C9 C10 H10A . . 119.5 ?
    C10 C11 C12 . . 120.31(19) ?
    C10 C11 H11A . . 119.8 ?
    C12 C11 H11A . . 119.8 ?
    C13 C12 C11 . . 119.11(19) ?
    C13 C12 C15 . . 121.13(18) ?
    C11 C12 C15 . . 119.75(18) ?
    C14 C13 C12 . . 120.26(19) ?
    C14 C13 H13A . . 119.9 ?
    C12 C13 H13A . . 119.9 ?
    C13 C14 C9 . . 120.81(19) ?
    C13 C14 H14A . . 119.6 ?
    C9 C14 H14A . . 119.6 ?
    N2 C15 N5 . . 108.38(18) ?
    N2 C15 C12 . . 126.34(19) ?
    N5 C15 C12 . . 125.27(19) ?
    C17 C16 H16A . . 109.5 ?
    C17 C16 H16B . . 109.5 ?
    H16A C16 H16B . . 109.5 ?
    C17 C16 H16C . . 109.5 ?
    H16A C16 H16C . . 109.5 ?
    H16B C16 H16C . . 109.5 ?
    C20 C17 N10 . . 119.30(19) ?
    C20 C17 C16 . . 127.56(19) ?
    N10 C17 C16 . . 113.14(18) ?
    O1 C18 N11 . . 123.67(19) ?
    O1 C18 N10 . . 120.24(18) ?
    N11 C18 N10 . . 116.09(18) ?
    N11 C19 C20 . . 108.71(16) ?
    N11 C19 C24 . . 111.60(17) ?
    C20 C19 C24 . . 112.44(17) ?
    N11 C19 H19A . . 108.0 ?
    C20 C19 H19A . . 108.0 ?
    C24 C19 H19A . . 108.0 ?
    C17 C20 C21 . . 120.85(19) ?
    C17 C20 C19 . . 119.56(18) ?
    C21 C20 C19 . . 119.60(18) ?
    O5 C21 O6 . . 122.2(2) ?
    O5 C21 C20 . . 126.7(2) ?
    O6 C21 C20 . . 111.16(19) ?
    O6 C22 C23 . . 111.0(2) ?
    O6 C22 H22A . . 109.4 ?
    C23 C22 H22A . . 109.4 ?
    O6 C22 H22B . . 109.4 ?
    C23 C22 H22B . . 109.4 ?
    H22A C22 H22B . . 108.0 ?
    C22 C23 H23A . . 109.5 ?
    C22 C23 H23B . . 109.5 ?
    H23A C23 H23B . . 109.5 ?
    C22 C23 H23C . . 109.5 ?
    H23A C23 H23C . . 109.5 ?
    H23B C23 H23C . . 109.5 ?
    C25 C24 C29 . . 117.6(2) ?
    C25 C24 C19 . . 121.88(18) ?
    C29 C24 C19 . . 120.47(18) ?
    C26 C25 C24 . . 121.3(2) ?
    C26 C25 H25A . . 119.3 ?
    C24 C25 H25A . . 119.3 ?
    C25 C26 C27 . . 120.3(2) ?
    C25 C26 H26A . . 119.8 ?
    C27 C26 H26A . . 119.8 ?
    C28 C27 C26 . . 118.5(2) ?
    C28 C27 C30 . . 118.56(19) ?
    C26 C27 C30 . . 122.9(2) ?
    C29 C28 C27 . . 120.9(2) ?
    C29 C28 H28A . . 119.5 ?
    C27 C28 H28A . . 119.5 ?
    C28 C29 C24 . . 121.3(2) ?
    C28 C29 H29A . . 119.4 ?
    C24 C29 H29A . . 119.4 ?
    N6 C30 N9 . . 107.9(2) ?
    N6 C30 C27 . . 125.0(2) ?
    N9 C30 C27 . . 127.0(2) ?
    N1 C31 H31A . . 109.5 ?
    N1 C31 H31B . . 109.5 ?
    H31A C31 H31B . . 109.5 ?
    N1 C31 H31C . . 109.5 ?
    H31A C31 H31C . . 109.5 ?
    H31B C31 H31C . . 109.5 ?
    N1 C32 H32A . . 109.5 ?
    N1 C32 H32B . . 109.5 ?
    H32A C32 H32B . . 109.5 ?
    N1 C32 H32C . . 109.5 ?
    H32A C32 H32C . . 109.5 ?
    H32B C32 H32C . . 109.5 ?
    O7 C33 N1 . . 124.6(3) ?
    O7 C33 H33A . . 126.2 ?
    N1 C33 H33A . . 109.1 ?
    C33 N1 C31 . . 120.3(2) ?
    C33 N1 C32 . . 122.1(2) ?
    C31 N1 C32 . . 117.6(2) ?
    C15 N2 N3 . . 105.71(18) ?
    N4 N3 N2 . . 110.67(18) ?
    N3 N4 N5 . . 106.21(18) ?
    C15 N5 N4 . . 109.04(19) ?
    C15 N5 H5A . . 125.5 ?
    N4 N5 H5A . . 125.5 ?
    C30 N6 N7 . . 106.4(2) ?
    N8 N7 N6 . . 110.6(2) ?
    N7 N8 N9 . . 106.5(2) ?
    C30 N9 N8 . . 108.6(2) ?
    C30 N9 H9A . . 125.7 ?
    N8 N9 H9A . . 125.7 ?
    C18 N10 C17 . . 123.34(17) ?
    C18 N10 H10B . . 118.3 ?
    C17 N10 H10B . . 118.3 ?
    C18 N11 C19 . . 124.76(17) ?
    C18 N11 H11B . . 117.6 ?
    C19 N11 H11B . . 117.6 ?
    C3 N12 C4 . . 123.98(17) ?
    C3 N12 H12A . . 118.0 ?
    C4 N12 H12A . . 118.0 ?
    C3 N13 C2 . . 125.87(17) ?
    C3 N13 H13B . . 117.1 ?
    C2 N13 H13B . . 117.1 ?
    C6 O4 C7 . . 115.84(17) ?
    C21 O6 C22 . . 115.97(19) ?
    H1WA O1W H1WB . . 109.5 ?
    C4 C5 H5D . . 109.5 ?
    C4 C5 H5E . . 109.4 ?
    H5D C5 H5E . . 109.5 ?
    C4 C5 H5B . . 109.5 ?
    H5D C5 H5B . . 109.5 ?
    H5E C5 H5B . . 109.5 ?
loop_
    _geom_hbond_atom_site_label_D
    _geom_hbond_atom_site_label_H
    _geom_hbond_atom_site_label_A
    _geom_hbond_site_symmetry_A
    _geom_hbond_distance_DH
    _geom_hbond_distance_HA
    _geom_hbond_distance_DA
    _geom_hbond_angle_DHA
    N5 H5A O1W . 0.86 1.80 2.646(3) 169.8
    N9 H9A O7 . 0.86 1.82 2.683(3) 175.9
    N10 H10B O2 . 0.86 1.98 2.801(2) 159.8
    N11 H11B N2 2_566 0.86 2.26 3.014(3) 147.2
    N12 H12A O1 . 0.86 2.04 2.884(2) 165.4
    N13 H13B O7 2_656 0.86 2.44 3.176(3) 144.4
    O1W H1WA N8 2_656 0.85 2.17 2.985(3) 159.5
    O1W H1WB O1 1_554 0.85 2.01 2.677(2) 135.0
    C5 H5D O3 . 0.96 2.07 2.817(3) 133.0
    C16 H16A O5 . 0.96 2.03 2.781(3) 133.2
    C26 H26A O7 . 0.93 2.59 3.431(3) 151.4
    C32 H32A N3 1_646 0.96 2.53 3.463(4) 163.5
    C33 H33A N3 1_646 1.00 2.53 3.506(3) 164.4
data_New_Global_Publ_Block
_journal_date_recd_electronic     2013-11-19
_journal_date_accepted     2013-11-26
_journal_name_full     'Acta Crystallographica, Section E'
_journal_year     2014
_journal_volume     70
_journal_issue      1
_journal_page_first     o1
_journal_page_last     o2
_journal_paper_category     QO
_journal_paper_doi     10.1107/S1600536813032224
_journal_coeditor_code     XU5754
_publ_contact_author_name     'Hua Yong OuYang'
_publ_contact_author_address
;
Department of Chemical Engineering
Nanjing College of Chemical Technology
Nanjing 210048
People's Republic of China
;
_publ_contact_author_email     ouyanghuay@126.com
_publ_contact_author_fax     ?
_publ_contact_author_phone     ?
_publ_section_title
;\
Ethyl
6-methyl-2-oxo-4-[4-(1<i>H</i>-tetrazol-5-yl)phenyl]-1,2,3,4-\
tetrahydropyrimidine-5-carboxylate--dimethylformamide--water (2/1/1)
;
loop_
    _publ_author_name
    _publ_author_footnote
    _publ_author_address
    'Ouyang, Hua-Yong' .
;
Department of Chemical Engineering,
Nanjing College of Chemical Technology,
Nanjing 210048, People's Republic of China
;
    'Chang, Yi-Qi' .
;
Department of Applied Chemistry,
Nanjing College of Chemical Technology,
Nanjing 210048, People's Republic of China
;
    'Zhao, Lu' .
;
Department of Applied Chemistry,
Nanjing College of Chemical Technology,
Nanjing 210048, People's Republic of China
;
