# Supplementary material for: Ethyl 6-methyl-2-oxo-4-[4-(1H-tetra­zol-5-yl)phen­yl]-1,2,3,4-tetra­hydro­pyrimidine-5-carboxyl­ate–di­methyl­formamide–water (2/1/1)
Source: Acta Crystallogr Sect E Struct Rep Online. 2013 Dec 4;70(Pt 1):o1–2. doi: 10.1107/S1600536813032224 (PMC3914044; doi:10.1107/S1600536813032224)
Supplement: Supplementary file 2 [file e-70-000o1-Isup2.hkl]

# 
# h,k,l, Fc-squared, Fo-squared, sigma(Fo-squared) and status flag 
# 
data_I
_shelx_title ' 1 in P-1' 
_shelx_refln_list_code          4 
_shelx_F_calc_maximum      245.88 
_exptl_crystal_F_000       788.00 
_reflns_d_resolution_high  0.7701 
 
loop_ 
 _symmetry_equiv_pos_as_xyz 
 'x, y, z' 
 '-x, -y, -z' 
 
_cell_length_a    10.1981 
_cell_length_b    13.2617 
_cell_length_c    13.7714 
_cell_angle_alpha  81.138 
_cell_angle_beta   73.318 
_cell_angle_gamma  81.145 
 
_shelx_F_squared_multiplier     1.000 
 
loop_ 
 _refln_index_h 
 _refln_index_k 
 _refln_index_l 
 _refln_F_squared_calc 
 _refln_F_squared_meas 
 _refln_F_squared_sigma 
 _refln_observed_status 
   2   0   0      407.30      425.51      3.31 o 
   3   0   0       23.17       18.30      0.73 o 
   4   0   0      202.87      205.43      3.41 o 
   5   0   0       80.41       78.87      2.17 o 
   6   0   0      930.47     1052.48     32.32 o 
   7   0   0      339.98      367.39      8.77 o 
   8   0   0      675.98      676.28     49.22 o 
   9   0   0       37.15       38.72     11.13 o 
  10   0   0       71.82       84.55     15.27 o 
  11   0   0        2.69        1.17     10.27 o 
  12   0   0        0.31       -4.63      4.63 o 
 -12   1   0        2.25       -1.47      5.28 o 
 -11   1   0       10.84       27.91     13.13 o 
 -10   1   0       49.09       42.42      6.45 o 
  -9   1   0       94.72      102.57      8.17 o 
  -8   1   0        6.95        6.24      5.56 o 
  -7   1   0      112.41       97.39      6.34 o 
  -6   1   0      223.70      228.36     12.26 o 
  -5   1   0      188.67      207.55      7.64 o 
  -4   1   0       53.10       64.21      2.02 o 
  -3   1   0      170.79      167.19      6.39 o 
  -2   1   0     3145.48     3029.54    128.95 o 
   2   1   0      309.62      282.18      2.92 o 
   3   1   0     8503.68     8443.97    102.87 o 
   4   1   0     1164.91     1143.48     15.45 o 
   5   1   0     3876.13     3944.50     59.04 o 
   6   1   0        1.71        1.38      0.95 o 
   7   1   0       24.82       20.50      1.51 o 
   8   1   0       33.37       44.21     15.27 o 
   9   1   0        7.10        9.72      3.90 o 
  10   1   0       27.41       31.54      6.42 o 
  11   1   0        4.37        1.64      4.14 o 
  12   1   0        0.53       31.56     19.69 o 
 -12   2   0        1.23       -3.08      4.59 o 
 -11   2   0       41.27       41.63      7.02 o 
 -10   2   0       21.27       17.53      4.51 o 
  -9   2   0       44.80       35.44      5.32 o 
  -8   2   0       17.67       29.27      5.00 o 
  -7   2   0      224.71      201.25      5.62 o 
  -6   2   0       91.33      111.79      3.61 o 
  -5   2   0       19.52       14.57      1.35 o 
  -4   2   0      391.93      283.06      6.19 o 
  -3   2   0       22.32       29.74      1.91 o 
  -2   2   0    11737.42    11587.64    190.61 o 
  -1   2   0      254.14      246.86      2.96 o 
   0   2   0      645.64      580.44      5.54 o 
   1   2   0      619.46      554.87      7.21 o 
   2   2   0    31716.76    28933.36    465.68 o 
   3   2   0     6264.17     6350.22     96.30 o 
   4   2   0        4.88        8.36      1.63 o 
   5   2   0      770.91      781.58     12.70 o 
   6   2   0       51.65       49.60      4.56 o 
   7   2   0      231.38      255.99      6.53 o 
   8   2   0        1.32        0.37      5.56 o 
   9   2   0       14.38       16.63      7.56 o 
  10   2   0       15.35       31.28      6.76 o 
  11   2   0        5.49        5.42      4.24 o 
  12   2   0        5.73        6.43      4.63 o 
 -12   3   0        1.65       10.26      8.99 o 
 -11   3   0        0.11        1.63      3.77 o 
 -10   3   0        1.52       -1.19      4.10 o 
  -9   3   0       14.97        8.00      5.71 o 
  -8   3   0       55.01       48.95      4.41 o 
  -7   3   0      160.49      177.25      5.72 o 
  -6   3   0       44.65       47.00      3.72 o 
  -5   3   0      122.55      124.21      7.85 o 
  -4   3   0      356.20      331.58     16.26 o 
  -3   3   0      911.68      849.68     60.20 o 
  -2   3   0       49.40       55.27      1.99 o 
  -1   3   0    19882.01    18505.83    307.82 o 
   0   3   0     1210.72     1207.58     16.04 o 
   1   3   0       60.06       56.74      1.42 o 
   2   3   0      810.61      825.78     11.71 o 
   3   3   0       23.26       19.09      1.85 o 
   4   3   0        2.29        6.69      2.72 o 
   5   3   0      151.59      172.07      4.06 o 
   6   3   0      568.66      584.32     17.77 o 
   7   3   0       97.56      118.82      8.18 o 
   8   3   0       25.65       36.08      4.51 o 
   9   3   0      378.25      384.04     17.01 o 
  10   3   0        0.09        1.28      5.85 o 
  11   3   0        8.93       19.97     12.98 o 
  12   3   0        2.40        2.52      4.59 o 
 -11   4   0        6.25       10.48      5.14 o 
 -10   4   0       16.39        2.84      4.13 o 
  -9   4   0       70.97       69.10      6.58 o 
  -8   4   0       78.39       74.15      4.23 o 
  -7   4   0       12.50       10.54      2.05 o 
  -6   4   0       25.32       16.59      5.12 o 
  -5   4   0       13.25       16.97      2.95 o 
  -4   4   0      556.27      678.68     12.91 o 
  -3   4   0      856.19      938.04     19.74 o 
  -2   4   0      672.34      708.65     14.02 o 
  -1   4   0       59.45       56.89      2.71 o 
   0   4   0       57.87       53.33      2.56 o 
   1   4   0      426.29      508.91      6.70 o 
   2   4   0     2356.59     2421.72     31.83 o 
   3   4   0       90.53       95.54      2.54 o 
   4   4   0      652.44      689.06     16.18 o 
   5   4   0       95.01       74.75      2.73 o 
   6   4   0      473.18      470.51     10.17 o 
   7   4   0       17.97       26.65      6.57 o 
   8   4   0      303.58      278.55     10.68 o 
   9   4   0      233.68      221.32     12.46 o 
  10   4   0       16.17       12.37      8.85 o 
  11   4   0        9.93       29.31      7.23 o 
  12   4   0        0.36        4.79      4.79 o 
 -11   5   0        3.70       19.35      7.85 o 
 -10   5   0       19.92       23.25      5.00 o 
  -9   5   0      262.29      242.27     14.98 o 
  -8   5   0      210.47      222.70      7.98 o 
  -7   5   0       17.21       10.06      4.62 o 
  -6   5   0      121.12      107.88      6.09 o 
  -5   5   0      162.68      168.24      5.31 o 
  -4   5   0      357.41      361.06      8.49 o 
  -3   5   0      988.44     1049.77     18.81 o 
  -2   5   0     2072.60     1951.93    148.51 o 
  -1   5   0       79.69       66.20      5.65 o 
   0   5   0       98.56      120.61      2.54 o 
   1   5   0      200.87      247.00      4.06 o 
   2   5   0      930.97      952.84     29.37 o 
   3   5   0     1126.47     1325.56     21.01 o 
   4   5   0        5.17       13.54      3.60 o 
   5   5   0     2932.73     3026.30     73.81 o 
   6   5   0       10.78       18.01      1.75 o 
   7   5   0       46.32       53.15      5.40 o 
   8   5   0      171.90      151.27      5.28 o 
   9   5   0      474.68      379.99     16.80 o 
  10   5   0        4.59        3.28      9.70 o 
  11   5   0       28.07       30.66      6.25 o 
  12   5   0        0.13        3.63     12.98 o 
 -11   6   0       26.12       30.82     10.56 o 
 -10   6   0       25.85       26.68      7.42 o 
  -9   6   0       43.87       52.96      7.59 o 
  -8   6   0       26.17       21.52      3.39 o 
  -7   6   0        1.41        3.32      2.12 o 
  -6   6   0        3.87        2.13      1.96 o 
  -5   6   0        0.96        5.11      1.58 o 
  -4   6   0      347.29      366.36      9.07 o 
  -3   6   0       43.63       42.44      2.98 o 
  -2   6   0      110.52      115.78      3.33 o 
  -1   6   0        4.56        4.21      0.99 o 
   0   6   0      157.04      175.54      3.68 o 
   1   6   0       87.46       88.39      2.61 o 
   2   6   0     1433.97     1634.66     30.54 o 
   3   6   0      472.24      471.91     10.16 o 
   4   6   0     2243.63     2396.84     43.70 o 
   5   6   0       14.43       14.99      1.89 o 
   6   6   0      929.80     1091.18     31.47 o 
   7   6   0        0.08        4.04      4.32 o 
   8   6   0       18.68       21.05      2.98 o 
   9   6   0        0.48       -0.79      3.42 o 
  10   6   0        9.58       -1.32      4.22 o 
  11   6   0       24.29       20.35      5.93 o 
  12   6   0      173.94      163.69     30.96 o 
 -10   7   0      163.84      142.54     11.98 o 
  -9   7   0      310.77      312.06     17.26 o 
  -8   7   0        0.98        0.13      2.00 o 
  -7   7   0       13.37       17.81      4.13 o 
  -6   7   0        7.96       14.15      3.79 o 
  -5   7   0       12.17       12.71      2.04 o 
  -4   7   0      537.20      625.65     14.94 o 
  -3   7   0      205.72      189.11      5.61 o 
  -2   7   0      252.68      284.86      8.16 o 
  -1   7   0      687.19      586.27     11.26 o 
   0   7   0       43.78       39.39      2.62 o 
   1   7   0       74.38      137.36      3.46 o 
   2   7   0        0.21        2.01      1.54 o 
   3   7   0      966.84     1113.03     20.18 o 
   4   7   0       22.23       29.25      3.20 o 
   5   7   0      457.32      552.99     18.29 o 
   6   7   0       75.97       70.82      3.48 o 
   7   7   0      144.08      145.72      8.28 o 
   8   7   0       14.70       17.65      5.05 o 
   9   7   0      139.01      156.13     10.18 o 
  10   7   0      159.89      167.11     19.26 o 
  11   7   0        0.00       -4.43      4.43 o 
  12   7   0        2.44       -3.00      5.85 o 
 -10   8   0      202.96      201.16     22.83 o 
  -9   8   0        4.08        1.03      4.14 o 
  -8   8   0       31.90       26.91      4.06 o 
  -7   8   0        1.99        0.53      2.29 o 
  -6   8   0       34.44       43.06      5.84 o 
  -5   8   0        1.35        0.86      2.28 o 
  -4   8   0      339.24      364.87     17.60 o 
  -3   8   0       43.01       52.93      3.05 o 
  -2   8   0       34.87       41.21      4.28 o 
  -1   8   0        3.16       12.07      5.13 o 
   0   8   0        3.46       -1.24      1.24 o 
   1   8   0      560.91      555.85     10.84 o 
   2   8   0      616.70      520.44     11.91 o 
   3   8   0      196.21      189.06      6.01 o 
   4   8   0       18.36       28.97      3.33 o 
   5   8   0      537.87      558.11     14.00 o 
   6   8   0      145.68      128.50      5.40 o 
   7   8   0        0.56        3.03      2.18 o 
   8   8   0      286.37      257.69     18.69 o 
   9   8   0       33.07       21.57      5.12 o 
  10   8   0        0.53       -4.10      4.10 o 
  11   8   0        2.19       -4.38      4.38 o 
  -9   9   0       93.93       96.44     14.84 o 
  -8   9   0       13.22       10.86      5.05 o 
  -7   9   0       11.72       17.94      5.78 o 
  -6   9   0       27.08       26.86      3.44 o 
  -5   9   0        0.78        2.04      2.36 o 
  -4   9   0      275.14      298.79      9.45 o 
  -3   9   0       67.18       70.96      4.39 o 
  -2   9   0       10.58       14.48      2.11 o 
  -1   9   0        7.84       15.76      3.04 o 
   0   9   0        2.58        9.97      2.90 o 
   1   9   0       56.75       68.00      4.12 o 
   2   9   0       82.75       88.19      4.03 o 
   3   9   0      370.18      340.97      9.67 o 
   4   9   0        8.65       13.29      2.86 o 
   5   9   0      101.46      122.33      4.81 o 
   6   9   0       95.98       95.43      4.72 o 
   7   9   0       23.36       18.64      3.18 o 
   8   9   0       12.87        7.82      3.46 o 
   9   9   0      356.66      336.49     17.58 o 
  10   9   0        0.44        1.39      3.42 o 
  11   9   0      117.51      110.42     15.41 o 
  -9  10   0        1.94        7.70      8.85 o 
  -8  10   0       27.59       22.47      5.56 o 
  -7  10   0       14.97       16.50      3.95 o 
  -6  10   0        6.92        8.97      3.10 o 
  -5  10   0       41.47       35.07      3.14 o 
  -4  10   0      115.59      103.00      5.28 o 
  -3  10   0      492.04      464.47     12.92 o 
  -2  10   0       20.89       30.85      4.11 o 
  -1  10   0        1.07       -1.89      1.89 o 
   0  10   0       44.65       64.38      3.39 o 
   1  10   0       13.04       11.02      2.26 o 
   2  10   0        7.07       10.32      1.87 o 
   3  10   0       14.79       12.44      1.97 o 
   4  10   0      249.27      261.69      7.81 o 
   5  10   0        2.70        6.34      2.09 o 
   6  10   0       20.26       21.36      2.87 o 
   7  10   0      170.24      178.96      8.24 o 
   8  10   0       83.14       81.40      5.76 o 
   9  10   0       10.84       15.29     13.41 o 
  10  10   0       33.56       20.73      5.38 o 
  11  10   0        4.38        6.85      9.42 o 
  -8  11   0        1.91       -4.28      7.70 o 
  -7  11   0       43.44       56.05      6.62 o 
  -6  11   0        9.85       12.65      3.42 o 
  -5  11   0        3.66        5.74      2.93 o 
  -4  11   0      232.51      206.01      8.12 o 
  -3  11   0      187.55      178.75      7.08 o 
  -2  11   0       47.26       50.21      3.98 o 
  -1  11   0      292.82      278.47     10.82 o 
   0  11   0       10.16       11.49      2.20 o 
   1  11   0       83.20       71.32      5.51 o 
   2  11   0        1.37        2.16      1.98 o 
   3  11   0       99.51       83.73      4.30 o 
   4  11   0      162.41      160.57      8.19 o 
   5  11   0        7.15        8.63      2.74 o 
   6  11   0        3.53        5.95      3.08 o 
   7  11   0        0.47       -3.60      3.86 o 
   8  11   0        1.45        0.96      3.86 o 
   9  11   0       27.51       32.81      9.99 o 
  10  11   0        5.24        2.85      6.85 o 
  -7  12   0       16.54       21.27      5.76 o 
  -6  12   0        4.26       11.06      4.59 o 
  -5  12   0       69.56       88.00     12.54 o 
  -4  12   0        3.79        3.92      2.65 o 
  -3  12   0        3.63        1.72      2.15 o 
  -2  12   0       24.19       23.72      3.21 o 
  -1  12   0       82.12       65.23      4.69 o 
   0  12   0       97.88      111.89      5.59 o 
   1  12   0       86.25       72.01      3.99 o 
   2  12   0       80.03       61.49      3.91 o 
   3  12   0        0.36        2.41      2.39 o 
   4  12   0       36.20       28.55      3.08 o 
   5  12   0       14.44       21.30      3.10 o 
   6  12   0        0.02       10.68      5.34 o 
   7  12   0       15.96       25.60      4.91 o 
   8  12   0       50.83       39.93      6.13 o 
   9  12   0        0.68       -2.57      6.28 o 
  -7  13   0        7.98       12.27      5.04 o 
  -6  13   0        2.65        1.71      4.11 o 
  -5  13   0       59.87       57.76      9.13 o 
  -4  13   0        5.13        9.00      3.99 o 
  -3  13   0        4.07        3.60      2.57 o 
  -2  13   0       10.66       10.83      2.62 o 
  -1  13   0      137.48      135.74      6.30 o 
   0  13   0        0.04        0.16      2.11 o 
   1  13   0       17.68       18.75      2.56 o 
   2  13   0        6.57        8.35      2.91 o 
   3  13   0       96.16       68.30      6.24 o 
   4  13   0        0.00        3.28      3.83 o 
   5  13   0       14.26       14.01      4.85 o 
   6  13   0        0.20       -2.71      3.49 o 
   7  13   0        0.04        3.00      4.04 o 
   8  13   0        0.13        4.08      4.28 o 
   9  13   0       28.36       14.84     10.56 o 
  -5  14   0       27.80       22.43      8.99 o 
  -4  14   0       74.64       89.21      8.87 o 
  -3  14   0        6.63       10.58      4.38 o 
  -2  14   0       62.56       65.60      5.22 o 
  -1  14   0        3.09        4.52      2.19 o 
   0  14   0        0.08       -3.41      3.41 o 
   1  14   0       14.81       20.41      4.33 o 
   2  14   0        0.18        6.71      3.83 o 
   3  14   0       15.82       23.60     11.56 o 
   4  14   0        0.49        3.14      3.43 o 
   5  14   0        0.38        6.66      6.56 o 
   6  14   0      112.69      118.21     15.84 o 
   7  14   0        8.85        9.40      9.99 o 
   8  14   0        0.20       -9.13      9.13 o 
  -4  15   0        0.55        5.42      6.85 o 
  -3  15   0        0.16        1.71      5.42 o 
  -2  15   0        1.82        4.57      5.99 o 
  -1  15   0        2.12        2.28      5.42 o 
   0  15   0        0.68        2.81      3.41 o 
   1  15   0        0.31       -2.52      3.85 o 
   2  15   0       44.11       30.97      5.85 o 
   3  15   0       68.94       80.78     12.70 o 
   4  15   0        0.97       -1.82      5.71 o 
   5  15   0        1.53       -2.14      5.28 o 
   6  15   0       29.39       37.85      7.35 o 
   7  15   0        4.58       10.15      4.94 o 
  -2  16   0       52.49       69.05     12.84 o 
  -1  16   0       20.64       21.40      8.27 o 
   0  16   0       47.97        9.99      4.85 o 
   1  16   0       10.88       30.82     10.56 o 
   2  16   0       11.31        9.74      4.74 o 
   3  16   0        2.67       -4.28      4.28 o 
   4  16   0        0.06        1.17      3.53 o 
   5  16   0        0.18        9.84      8.27 o 
   1  17   0       22.91       25.68      9.42 o 
   2  17   0       17.75       11.70      7.70 o 
  -5 -16   1        0.22        0.00      4.44 o 
  -4 -16   1        2.05        6.42      5.28 o 
  -3 -16   1       25.23       41.37      9.99 o 
  -2 -16   1       15.22       10.56      8.56 o 
  -1 -16   1       24.72       24.54      8.56 o 
   0 -16   1        0.26       -8.27      8.27 o 
   1 -16   1       25.78       28.25      8.85 o 
   2 -16   1        0.19       -0.29      5.71 o 
  -6 -15   1        0.01        4.52      4.79 o 
  -5 -15   1        6.63        9.73      6.71 o 
  -4 -15   1        7.52       15.75      4.87 o 
  -3 -15   1       59.83       65.74      7.46 o 
  -2 -15   1       25.51       11.82     10.70 o 
  -1 -15   1       12.84       11.86      4.31 o 
   0 -15   1        4.16       -4.28      5.71 o 
   1 -15   1      143.74      166.35     17.98 o 
   2 -15   1       19.60        3.99      6.56 o 
   3 -15   1        0.00        5.14      6.56 o 
   4 -15   1       30.02       35.38     10.27 o 
  -7 -14   1        1.28        2.41      3.90 o 
  -6 -14   1        1.00       -0.80      3.84 o 
  -5 -14   1        1.27       -3.74      4.04 o 
  -4 -14   1        7.34       15.97      4.43 o 
  -3 -14   1       30.56       40.82      6.56 o 
  -2 -14   1      133.62      111.80      9.30 o 
  -1 -14   1       10.98        9.47      2.79 o 
   0 -14   1        6.21        9.94      5.17 o 
   1 -14   1       56.63       76.05      5.35 o 
   2 -14   1       20.42       21.39      5.28 o 
   3 -14   1        5.46        6.28      6.28 o 
   4 -14   1       18.61       20.52      5.75 o 
   5 -14   1        0.08        1.61      4.01 o 
  -8 -13   1       22.68       43.66     10.27 o 
  -7 -13   1      117.26      105.94     15.41 o 
  -6 -13   1       76.10       83.37      7.84 o 
  -5 -13   1       23.45       28.97      8.13 o 
  -4 -13   1        2.06       -0.55      3.97 o 
  -3 -13   1        0.15       -2.80      2.80 o 
  -2 -13   1        2.94        2.20      2.09 o 
  -1 -13   1       29.18       35.87      4.06 o 
   0 -13   1        7.87       14.41      3.46 o 
   1 -13   1       29.33       34.49      7.73 o 
   2 -13   1        2.84        0.31      3.02 o 
   3 -13   1        0.13       -0.23      2.80 o 
   4 -13   1        0.07       -2.01      4.14 o 
   5 -13   1       17.67       20.11      6.09 o 
   6 -13   1        0.52       22.06      6.71 o 
   7 -13   1        3.50        3.53      4.73 o 
  -9 -12   1        0.31        3.14      6.28 o 
  -8 -12   1       55.62       78.75     15.12 o 
  -7 -12   1        0.09        2.63      3.05 o 
  -6 -12   1        9.52       26.78      3.59 o 
  -5 -12   1       13.73       18.05      3.14 o 
  -4 -12   1       28.20       30.81      3.27 o 
  -3 -12   1        0.39        1.96      2.09 o 
  -2 -12   1        0.64        9.94      4.52 o 
  -1 -12   1       21.26       21.75      3.15 o 
   0 -12   1      344.93      328.17     14.79 o 
   1 -12   1      344.72      327.82     10.67 o 
   2 -12   1       18.50        7.93      6.98 o 
   3 -12   1        6.76        7.67      2.57 o 
   4 -12   1       25.46       23.20      5.04 o 
   5 -12   1       16.83       12.77      4.18 o 
   6 -12   1       10.10        4.31      3.82 o 
   7 -12   1        6.24        5.77      4.79 o 
 -10 -11   1        1.88       -0.86      6.28 o 
  -9 -11   1       28.39       44.24      6.85 o 
  -8 -11   1        1.79       -2.21      2.63 o 
  -7 -11   1        0.14        2.59      2.42 o 
  -6 -11   1       15.66       14.92      4.73 o 
  -5 -11   1       57.92       47.75      6.35 o 
  -4 -11   1        4.07        3.01      2.12 o 
  -3 -11   1       94.13       87.59      4.74 o 
  -2 -11   1      147.04      174.63     27.84 o 
  -1 -11   1       50.32       45.04      4.29 o 
   0 -11   1      284.11      286.46      8.59 o 
   1 -11   1      230.44      216.62      7.34 o 
   2 -11   1        0.07        7.71     13.98 o 
   3 -11   1       87.05       91.42      7.14 o 
   4 -11   1      351.34      330.52     11.12 o 
   5 -11   1        7.43       13.54      7.36 o 
   6 -11   1        0.10        6.33      4.28 o 
   7 -11   1        0.16       -1.97      3.70 o 
   8 -11   1        0.73       -2.33      4.22 o 
 -10 -10   1        3.15        4.55      4.04 o 
  -9 -10   1        6.80       14.88      4.84 o 
  -8 -10   1        0.56        2.31      2.81 o 
  -7 -10   1        1.51       -2.60      2.60 o 
  -6 -10   1       54.96       54.42      3.92 o 
  -5 -10   1       63.59       61.52      4.19 o 
  -4 -10   1        3.06        6.22      2.05 o 
  -3 -10   1       39.71       40.61      3.17 o 
  -2 -10   1       38.44       53.41      3.31 o 
  -1 -10   1        2.91       10.65      3.05 o 
   0 -10   1       11.12       11.58      1.95 o 
   1 -10   1       55.75       51.29      7.01 o 
   2 -10   1        0.24        2.61      2.72 o 
   3 -10   1      847.84      809.15     28.03 o 
   4 -10   1        7.44       13.83      3.60 o 
   5 -10   1        6.08        7.38      2.90 o 
   6 -10   1      283.84      253.28     10.37 o 
   7 -10   1        3.72        8.90      4.27 o 
   8 -10   1        9.45        5.99      4.87 o 
 -11  -9   1       24.80       36.93      6.82 o 
 -10  -9   1       13.05       13.84      5.45 o 
  -9  -9   1       35.36       49.93      7.99 o 
  -8  -9   1       78.22       86.22      7.13 o 
  -7  -9   1       11.10       16.75      3.54 o 
  -6  -9   1       95.62       99.78      5.41 o 
  -5  -9   1       47.77       50.33      9.71 o 
  -4  -9   1      302.04      319.83     11.57 o 
  -3  -9   1      610.68      594.46     23.16 o 
  -2  -9   1       64.91       54.72      3.06 o 
  -1  -9   1      238.44      216.03      6.25 o 
   0  -9   1       52.62       74.86      3.20 o 
   1  -9   1       49.65       64.74      5.42 o 
   2  -9   1        3.50        3.36      3.21 o 
   3  -9   1      125.49      124.76      6.51 o 
   4  -9   1       71.25       79.03      6.35 o 
   5  -9   1      181.91      187.44      7.47 o 
   6  -9   1      428.00      439.75     19.36 o 
   7  -9   1      111.88      112.90      6.41 o 
   8  -9   1        0.22        2.06      3.73 o 
   9  -9   1        1.87       -1.43      5.71 o 
  10  -9   1        0.52        6.85      7.13 o 
 -11  -8   1        8.00        9.90      5.00 o 
 -10  -8   1       27.75       28.64      6.70 o 
  -9  -8   1        4.76       -0.01      5.99 o 
  -8  -8   1      195.51      174.04      7.14 o 
  -7  -8   1       18.09       11.00      4.13 o 
  -6  -8   1       64.82       62.70      4.62 o 
  -5  -8   1       53.55       60.18      5.59 o 
  -4  -8   1      255.39      312.26     20.13 o 
  -3  -8   1        4.29        1.66      1.80 o 
  -2  -8   1      278.38      311.60      7.70 o 
  -1  -8   1       98.91       89.31      3.43 o 
   0  -8   1      501.36      629.52     12.54 o 
   1  -8   1       83.95      102.67      4.59 o 
   2  -8   1        8.86       17.41      4.99 o 
   3  -8   1       62.05       65.38      4.28 o 
   4  -8   1       98.22      108.05      7.13 o 
   5  -8   1      115.90      106.05      5.76 o 
   6  -8   1       14.04       14.86      2.90 o 
   7  -8   1       32.84       33.36      3.94 o 
   8  -8   1      178.70      168.43      9.02 o 
   9  -8   1        0.02       11.13      7.13 o 
  10  -8   1        0.86       16.26      7.99 o 
 -11  -7   1        8.03       11.98      5.71 o 
 -10  -7   1       29.22       42.84      8.56 o 
  -9  -7   1      132.01      149.06     11.98 o 
  -8  -7   1      118.54      106.32      5.68 o 
  -7  -7   1      182.43      182.15      6.58 o 
  -6  -7   1       15.12       19.44      4.11 o 
  -5  -7   1        1.23        1.55      2.26 o 
  -4  -7   1       73.24       78.00      3.23 o 
  -3  -7   1      536.63      484.85     13.06 o 
  -2  -7   1       43.84       46.48      3.23 o 
  -1  -7   1       53.29       48.49      2.04 o 
   0  -7   1       63.11       57.72      5.70 o 
   1  -7   1       12.87       11.87      2.85 o 
   2  -7   1      241.26      252.91      8.36 o 
   3  -7   1       81.26       78.44     10.30 o 
   4  -7   1      157.88      160.64     21.97 o 
   5  -7   1       39.64       37.79      2.97 o 
   6  -7   1       19.85       16.59      2.51 o 
   7  -7   1        0.80        1.65      1.97 o 
   8  -7   1       87.19       90.26      7.89 o 
   9  -7   1      325.17      301.12     37.95 o 
  10  -7   1       26.13       23.97      9.42 o 
  11  -7   1       21.81       12.84      8.56 o 
 -12  -6   1       21.14       22.05      6.65 o 
 -11  -6   1       22.34       21.61      6.42 o 
 -10  -6   1       19.02       23.15      8.70 o 
  -9  -6   1       16.52       30.67      5.64 o 
  -8  -6   1      208.27      201.84     11.16 o 
  -7  -6   1       21.64       18.30      2.29 o 
  -6  -6   1      144.81      147.31     12.69 o 
  -5  -6   1      226.59      229.07     30.21 o 
  -4  -6   1      789.65      825.88     16.49 o 
  -3  -6   1        5.39        6.74      1.42 o 
  -2  -6   1       10.70       17.03      1.60 o 
  -1  -6   1       74.02       73.36      2.43 o 
   0  -6   1      185.28      265.21      6.43 o 
   1  -6   1      141.63      128.96      4.25 o 
   2  -6   1     1391.78     1460.95     24.60 o 
   3  -6   1        0.01        1.83      1.21 o 
   4  -6   1      861.32      854.84     35.99 o 
   5  -6   1       40.38       57.88      5.37 o 
   6  -6   1       18.78       18.03      2.34 o 
   7  -6   1        0.64       -0.86      2.04 o 
   8  -6   1       28.44       39.40      5.52 o 
   9  -6   1       13.98       15.00      7.56 o 
  10  -6   1       12.82        5.92      4.57 o 
  11  -6   1       39.57       36.24     11.13 o 
 -12  -5   1       43.99       62.39     10.89 o 
 -11  -5   1        4.20        7.70      4.64 o 
 -10  -5   1       12.42        5.71      3.83 o 
  -9  -5   1      263.18      247.08     16.12 o 
  -8  -5   1      202.62      203.23     10.47 o 
  -7  -5   1        3.41       -0.87      1.55 o 
  -6  -5   1       54.28       37.85      4.06 o 
  -5  -5   1       77.11       60.15      2.77 o 
  -4  -5   1        0.90        0.93      1.10 o 
  -3  -5   1        1.73        1.49      1.16 o 
  -2  -5   1      296.10      306.76      5.63 o 
  -1  -5   1     4295.89     4339.64    111.29 o 
   0  -5   1       27.68       37.66      1.85 o 
   1  -5   1      149.69      120.42      2.96 o 
   2  -5   1      122.31      117.16      2.94 o 
   3  -5   1      228.51      174.12     11.13 o 
   4  -5   1        9.37       22.68      1.92 o 
   5  -5   1        2.23       18.65      3.92 o 
   6  -5   1        4.72        0.05      1.50 o 
   7  -5   1      181.69      193.84      7.11 o 
   8  -5   1        0.19       -3.41      3.41 o 
   9  -5   1        5.18       -0.37      4.14 o 
  10  -5   1        2.61        6.94      4.85 o 
  11  -5   1       30.30       38.11      6.94 o 
 -12  -4   1       38.21       51.06      8.24 o 
 -11  -4   1        8.70       30.86     17.69 o 
 -10  -4   1       65.91       64.35      7.06 o 
  -9  -4   1        0.81        2.06      6.28 o 
  -8  -4   1       79.63       54.91      7.85 o 
  -7  -4   1      430.85      400.11     17.47 o 
  -6  -4   1      437.84      418.82      9.00 o 
  -5  -4   1       23.80       19.51      1.84 o 
  -4  -4   1     2576.71     2354.11    250.17 o 
  -3  -4   1     1215.85     1090.16     90.55 o 
  -2  -4   1      132.84       89.30      2.36 o 
  -1  -4   1      181.23      183.79      5.59 o 
   0  -4   1       62.37       50.89      2.28 o 
   1  -4   1     2706.69     2646.64     34.23 o 
   2  -4   1     3760.50     3963.93     72.90 o 
   3  -4   1      215.29      212.53      6.53 o 
   4  -4   1       10.36        6.07      2.10 o 
   5  -4   1      190.20      223.81      5.97 o 
   6  -4   1        7.07       16.53      2.75 o 
   7  -4   1       31.55       27.04      7.99 o 
   8  -4   1        0.37        7.23      3.18 o 
   9  -4   1       41.43       53.27      5.69 o 
  10  -4   1       14.63       14.27      8.99 o 
  11  -4   1        6.67       10.85      4.70 o 
  12  -4   1       24.64       51.08     11.98 o 
 -12  -3   1        9.20       14.80      6.91 o 
 -11  -3   1       31.06       40.33      7.40 o 
 -10  -3   1       56.72       50.16     16.26 o 
  -9  -3   1      360.99      327.36     16.77 o 
  -8  -3   1      308.42      269.00     12.30 o 
  -7  -3   1      334.67      308.13     19.55 o 
  -6  -3   1       72.67       89.47      5.95 o 
  -5  -3   1       58.58       81.40      2.48 o 
  -4  -3   1      772.54      773.32     12.19 o 
  -3  -3   1       18.52       12.74      2.33 o 
  -2  -3   1        1.44        0.76      0.75 o 
  -1  -3   1     2379.32     2278.30     35.08 o 
   0  -3   1      313.19      304.38      5.12 o 
   1  -3   1    60459.10    53367.92    999.63 o 
   2  -3   1     1050.55      989.30     18.62 o 
   3  -3   1     1789.17     1603.99     23.53 o 
   4  -3   1     1317.80     1367.66     25.36 o 
   5  -3   1      777.82      706.83     61.53 o 
   6  -3   1        6.83        0.10      1.79 o 
   7  -3   1      487.02      471.74     15.28 o 
   8  -3   1       50.27       54.15      3.56 o 
   9  -3   1      865.37      889.20     34.79 o 
  10  -3   1       14.37       23.63      5.25 o 
  11  -3   1        0.10       14.28     14.12 o 
  12  -3   1        8.83       13.96      6.37 o 
 -12  -2   1        0.16       -1.65      5.71 o 
 -11  -2   1       46.45       53.45      8.15 o 
 -10  -2   1       27.83       26.64      5.89 o 
  -9  -2   1       85.12       97.87     11.98 o 
  -8  -2   1       80.07       58.55      8.56 o 
  -7  -2   1      523.55      498.82     17.15 o 
  -6  -2   1      534.18      485.48     12.01 o 
  -5  -2   1     4007.28     3730.80     53.85 o 
  -4  -2   1      226.12      270.02      6.84 o 
  -3  -2   1      451.56      453.70      7.40 o 
  -2  -2   1     1266.03     1220.19     19.46 o 
  -1  -2   1      319.16      280.43      3.50 o 
   0  -2   1     4672.71     4183.71    101.91 o 
   1  -2   1      505.97      469.05      8.73 o 
   2  -2   1     1575.73     1630.27     21.62 o 
   3  -2   1     1447.85     1425.65     19.85 o 
   4  -2   1       41.99       29.69      2.16 o 
   5  -2   1       48.16       53.13      2.95 o 
   6  -2   1      185.68      234.68     13.08 o 
   7  -2   1        1.82        2.34      2.30 o 
   8  -2   1       65.86       71.56      3.67 o 
   9  -2   1        5.88        7.19      5.28 o 
  10  -2   1        0.04       -1.71      3.15 o 
  11  -2   1       77.23       97.59     17.41 o 
  12  -2   1       27.14       29.47      7.70 o 
 -12  -1   1       42.78       59.25      8.57 o 
 -11  -1   1        8.72       13.00      5.33 o 
 -10  -1   1      109.58      109.17     10.84 o 
  -9  -1   1       58.40       63.38      6.24 o 
  -8  -1   1       17.45       37.02      8.70 o 
  -7  -1   1       70.32       65.69      5.40 o 
  -6  -1   1      619.84      596.49     14.83 o 
  -5  -1   1      211.51      237.10      3.57 o 
  -4  -1   1     1110.62     1046.08     14.65 o 
  -3  -1   1     1550.17     1567.76     23.03 o 
  -2  -1   1      972.04      847.87     15.94 o 
  -1  -1   1      752.45      612.45      6.23 o 
   2  -1   1        2.91        6.04      1.32 o 
   3  -1   1      373.11      345.46     10.13 o 
   4  -1   1       96.71       99.42      5.99 o 
   5  -1   1     1002.24     1224.67     31.34 o 
   6  -1   1        3.16        4.44      1.44 o 
   7  -1   1      247.32      247.58      8.86 o 
   8  -1   1        0.09        1.16      1.53 o 
   9  -1   1       14.60       26.62      4.74 o 
  10  -1   1       42.68       55.59     15.98 o 
  11  -1   1        0.71        2.19      4.13 o 
  12  -1   1       11.43       27.36     12.27 o 
 -12   0   1        3.83       11.68      5.69 o 
 -11   0   1        9.80       24.45      5.64 o 
 -10   0   1      127.86      116.49     11.84 o 
  -9   0   1       21.86       23.79      5.06 o 
  -8   0   1      208.45      201.11     11.13 o 
  -7   0   1        7.05       11.13      3.03 o 
  -6   0   1      440.50      431.45      9.35 o 
  -5   0   1       40.89       29.80      2.72 o 
  -4   0   1      387.73      394.01      4.74 o 
  -3   0   1     2505.28     2420.86     20.16 o 
  -2   0   1     3149.52     3123.36     43.86 o 
   2   0   1     2864.51     2916.32     80.60 o 
   3   0   1     1392.31     1476.44     25.18 o 
   4   0   1        0.83        1.14      1.85 o 
   5   0   1      335.12      307.41      5.94 o 
   6   0   1       89.28       85.46      4.68 o 
   7   0   1        0.06        0.36      1.83 o 
   8   0   1      492.04      526.64     25.67 o 
   9   0   1        7.70       13.63      4.14 o 
  10   0   1       61.13       71.23      6.94 o 
  11   0   1       11.55        9.48      4.43 o 
  12   0   1        2.20        7.83      4.83 o 
 -12   1   1       29.59       38.59      7.71 o 
 -11   1   1        0.00        0.83      3.61 o 
 -10   1   1        4.34        7.95      4.02 o 
  -9   1   1        9.52        2.12      5.28 o 
  -8   1   1       32.84       22.67      5.56 o 
  -7   1   1       42.62       43.18      6.56 o 
  -6   1   1       16.25       15.19      3.55 o 
  -5   1   1      113.38      127.87      2.74 o 
  -4   1   1      118.21      121.67      3.40 o 
  -3   1   1      168.98      193.57     10.60 o 
  -2   1   1     1732.81     1677.09     13.34 o 
  -1   1   1    15798.37    14439.78    101.52 o 
   2   1   1     1334.25     1242.29     27.76 o 
   3   1   1       11.54        7.98      2.57 o 
   4   1   1      126.59      139.54      2.97 o 
   5   1   1     2542.35     2774.84     98.18 o 
   6   1   1       31.94       32.23      4.91 o 
   7   1   1      156.68      147.74      4.55 o 
   8   1   1        8.73       19.03      2.51 o 
   9   1   1      291.65      305.70     14.25 o 
  10   1   1        6.50       10.27      4.84 o 
  11   1   1        1.87       -1.85      3.63 o 
  12   1   1       16.58       22.44      7.56 o 
 -12   2   1       10.64        3.67      4.59 o 
 -11   2   1       11.50        9.63      4.59 o 
 -10   2   1       26.32       37.56      7.16 o 
  -9   2   1      181.49      200.68     13.59 o 
  -8   2   1      621.84      618.37     23.99 o 
  -7   2   1       62.75       62.21      5.12 o 
  -6   2   1      165.71      163.05     10.67 o 
  -5   2   1       37.35       58.91      1.94 o 
  -4   2   1      261.26      303.33      6.39 o 
  -3   2   1     2602.97     2487.18     33.73 o 
  -2   2   1     1655.30     1704.75     28.21 o 
  -1   2   1     4546.07     3587.92    544.00 o 
   0   2   1      624.91      578.31     10.72 o 
   1   2   1     2000.16     2000.53     15.66 o 
   2   2   1     7948.18     7940.05    139.14 o 
   3   2   1    11688.40    11117.69    195.56 o 
   4   2   1     3036.60     3156.95     78.18 o 
   5   2   1        0.06        8.27      4.10 o 
   6   2   1     1748.79     1866.70     34.33 o 
   7   2   1      288.26      357.00     10.77 o 
   8   2   1       89.36       93.99      7.17 o 
   9   2   1       17.03       22.21      4.71 o 
  10   2   1      236.96      187.58     14.12 o 
  11   2   1       25.40       36.21     19.40 o 
  12   2   1        5.52       23.83      7.28 o 
 -11   3   1       22.36       18.99      5.61 o 
 -10   3   1       25.62       36.39      7.23 o 
  -9   3   1        9.28       16.88      5.42 o 
  -8   3   1      231.70      207.05     10.93 o 
  -7   3   1       31.93       33.29      2.28 o 
  -6   3   1       28.59       11.55      1.43 o 
  -5   3   1        1.67        2.41      1.00 o 
  -4   3   1       73.96       80.90      2.58 o 
  -3   3   1       68.10       60.28      2.72 o 
  -2   3   1      190.81      179.49      4.22 o 
  -1   3   1        2.98        7.19      2.03 o 
   0   3   1      889.62      813.57      7.17 o 
   1   3   1     4019.65     3780.48     27.21 o 
   2   3   1     1198.77     1307.51     19.73 o 
   3   3   1     4841.94     4858.96     71.34 o 
   4   3   1     1888.31     2074.37     41.84 o 
   5   3   1     5709.83     6136.58    141.82 o 
   6   3   1      415.18      403.79      8.75 o 
   7   3   1      385.54      478.04     11.09 o 
   8   3   1        0.11        1.11      1.89 o 
   9   3   1       19.85       13.82      3.83 o 
  10   3   1        0.98        0.64      3.12 o 
  11   3   1        0.05        5.92      7.99 o 
  12   3   1        4.25        6.42      4.44 o 
 -11   4   1       21.67       24.45      6.09 o 
 -10   4   1        2.15       -3.99      4.24 o 
  -9   4   1      420.59      392.22     19.45 o 
  -8   4   1      412.30      402.93     18.03 o 
  -7   4   1      339.04      305.77      8.74 o 
  -6   4   1       51.79       53.50      2.77 o 
  -5   4   1      140.81      183.76      8.27 o 
  -4   4   1      527.64      486.10     19.97 o 
  -3   4   1      190.26      195.62      4.41 o 
  -2   4   1      344.70      381.95      7.30 o 
  -1   4   1       98.45      105.86      2.72 o 
   0   4   1     3486.63     3180.68     73.44 o 
   1   4   1        1.36        5.04      1.17 o 
   2   4   1      742.94      692.00     11.42 o 
   3   4   1       99.89       88.71      4.43 o 
   4   4   1      939.87     1018.25     16.92 o 
   5   4   1     2375.67     2567.92     59.26 o 
   6   4   1     1689.27     1726.02     44.40 o 
   7   4   1       32.93       37.67      3.23 o 
   8   4   1       80.70       77.76      3.54 o 
   9   4   1       45.01       46.46      5.34 o 
  10   4   1        2.20        1.47      6.13 o 
  11   4   1        0.41       12.89      8.56 o 
  12   4   1        1.25        1.53      4.38 o 
 -11   5   1        5.98        5.56     10.41 o 
 -10   5   1        1.54       -1.85      4.04 o 
  -9   5   1      320.46      295.53     16.80 o 
  -8   5   1        0.25       -2.57      3.99 o 
  -7   5   1        1.06        1.52      1.78 o 
  -6   5   1      340.44      390.25     12.35 o 
  -5   5   1       41.59       45.20      7.85 o 
  -4   5   1      545.40      515.42     11.18 o 
  -3   5   1      411.14      472.71      9.62 o 
  -2   5   1     1043.26     1003.89     23.96 o 
  -1   5   1     3145.74     3356.69     64.36 o 
   0   5   1       34.96       45.26      1.93 o 
   1   5   1      303.60      287.38      4.85 o 
   2   5   1       70.63       61.51      2.32 o 
   3   5   1     2943.45     3107.78     46.75 o 
   4   5   1      195.96      178.36      6.11 o 
   5   5   1       74.70       77.03      3.18 o 
   6   5   1      879.96      897.81     24.74 o 
   7   5   1      314.40      255.13     25.82 o 
   8   5   1       45.58       51.51      5.88 o 
   9   5   1      139.76      109.63      8.28 o 
  10   5   1       11.05       14.74      9.56 o 
  11   5   1        2.25       15.35     18.55 o 
  12   5   1        1.14        3.55      4.73 o 
 -11   6   1        0.04        9.22      5.65 o 
 -10   6   1       90.38       75.61      8.01 o 
  -9   6   1       97.23      103.20     14.98 o 
  -8   6   1       48.43       51.52      6.64 o 
  -7   6   1        3.69        0.75      2.71 o 
  -6   6   1      231.92      246.71     10.89 o 
  -5   6   1      116.27       92.04      6.28 o 
  -4   6   1     1079.01     1111.08     27.84 o 
  -3   6   1       31.52       32.99      2.40 o 
  -2   6   1       61.00       79.56      2.72 o 
  -1   6   1      571.59      607.96     10.95 o 
   0   6   1     3525.48     3493.49     52.48 o 
   1   6   1        5.44        9.87      1.79 o 
   2   6   1      327.00      375.80      6.03 o 
   3   6   1      343.36      384.45      7.60 o 
   4   6   1     2354.35     2620.77     46.40 o 
   5   6   1      371.30      411.18     10.29 o 
   6   6   1       84.97      101.62      4.63 o 
   7   6   1       36.55       26.45      6.95 o 
   8   6   1       22.45       27.03      2.79 o 
   9   6   1       64.93       64.87      5.60 o 
  10   6   1       16.99        7.99      4.44 o 
  11   6   1        0.05       56.43     40.66 o 
  12   6   1        8.51       13.32      6.01 o 
 -10   7   1      143.67      148.51     13.91 o 
  -9   7   1       88.12       75.22     16.41 o 
  -8   7   1       24.52       20.27      5.04 o 
  -7   7   1        2.58        3.80      2.24 o 
  -6   7   1        2.54        1.97      3.29 o 
  -5   7   1      132.16      114.39      5.15 o 
  -4   7   1       49.83       58.71      3.22 o 
  -3   7   1        1.11        2.21      1.46 o 
  -2   7   1      165.85      173.02      4.73 o 
  -1   7   1       24.13       29.43      1.87 o 
   0   7   1       63.44       50.66      2.53 o 
   1   7   1     1671.89     1605.59     25.27 o 
   2   7   1        9.12       19.15      2.48 o 
   3   7   1      152.89      152.63      3.93 o 
   4   7   1      492.48      562.13     11.29 o 
   5   7   1     1780.87     1763.32     51.33 o 
   6   7   1        0.56        1.97      1.74 o 
   7   7   1        1.49        2.85      2.76 o 
   8   7   1      357.31      350.69     18.12 o 
   9   7   1       20.78        9.04      2.59 o 
  10   7   1       30.08       34.19      5.55 o 
  11   7   1        2.38        6.82      7.42 o 
  12   7   1       26.02       12.89      6.76 o 
 -10   8   1       52.01       69.05     16.55 o 
  -9   8   1       26.58       18.23      8.56 o 
  -8   8   1       25.79       36.02     12.41 o 
  -7   8   1        0.57        0.95      2.39 o 
  -6   8   1        7.32       13.54      3.60 o 
  -5   8   1      279.42      264.38     17.92 o 
  -4   8   1        2.65        8.05      2.57 o 
  -3   8   1       17.94       18.80      2.14 o 
  -2   8   1        2.97        4.01      1.55 o 
  -1   8   1      116.39      107.75      3.64 o 
   0   8   1      714.43      784.93     15.04 o 
   1   8   1        5.52        6.93      1.27 o 
   2   8   1      105.30      131.87      4.28 o 
   3   8   1       17.43       14.20      2.20 o 
   4   8   1      297.98      342.81      8.02 o 
   5   8   1       78.63       77.16      3.70 o 
   6   8   1       17.02       19.97      5.85 o 
   7   8   1      272.06      299.51      9.74 o 
   8   8   1       82.55       84.50      5.29 o 
   9   8   1       52.43       49.65     11.70 o 
  10   8   1        0.32       -2.00      3.73 o 
  11   8   1       31.07       29.75      6.62 o 
  12   8   1       14.63       14.55      8.56 o 
  -9   9   1       68.86       56.58      9.05 o 
  -8   9   1        2.25       -1.82      3.63 o 
  -7   9   1       14.18       15.89      3.63 o 
  -6   9   1       87.39       96.93      5.67 o 
  -5   9   1      242.27      214.49     12.68 o 
  -4   9   1        0.06        7.15      5.59 o 
  -3   9   1      141.29      133.06      5.76 o 
  -2   9   1        0.26        6.14      3.06 o 
  -1   9   1      726.52      667.74     14.60 o 
   0   9   1      459.54      493.63     12.17 o 
   1   9   1      135.12      138.12      4.70 o 
   2   9   1       60.42       58.78      2.68 o 
   3   9   1      117.40      129.87      3.87 o 
   4   9   1       26.63       21.53      3.19 o 
   5   9   1      210.32      217.29      6.92 o 
   6   9   1       37.30       37.59      4.22 o 
   7   9   1       83.02       84.90      5.11 o 
   8   9   1        5.39        8.54      2.80 o 
   9   9   1      133.37      140.50     16.37 o 
  10   9   1        2.25       -0.65      3.53 o 
  11   9   1       58.64       44.49      7.36 o 
  -9  10   1       17.77       14.55      8.56 o 
  -8  10   1        4.47       15.68     11.56 o 
  -7  10   1       16.96       25.47      4.17 o 
  -6  10   1        2.37        0.52      2.17 o 
  -5  10   1       89.84       84.73      5.32 o 
  -4  10   1        2.12       -0.26      5.32 o 
  -3  10   1      578.53      580.60     15.58 o 
  -2  10   1        7.16        9.81      4.53 o 
  -1  10   1       67.71       58.39      5.49 o 
   0  10   1      299.91      333.28      8.95 o 
   1  10   1       24.55       23.99      2.15 o 
   2  10   1      122.79      114.22      3.94 o 
   3  10   1      152.59      167.70      4.96 o 
   4  10   1       26.96       33.69      3.84 o 
   5  10   1       16.78       20.45      2.61 o 
   6  10   1        0.20        2.71      3.93 o 
   7  10   1       48.20       60.22      4.26 o 
   8  10   1      121.87       93.14      5.85 o 
   9  10   1        0.04       -0.96      2.43 o 
  10  10   1       19.18        1.43      6.28 o 
  11  10   1        0.03        0.86      7.70 o 
  -8  11   1       33.10       20.54     10.27 o 
  -7  11   1        7.18        9.98      3.44 o 
  -6  11   1       81.95       93.53     18.21 o 
  -5  11   1       22.44       23.66      3.87 o 
  -4  11   1       29.37       33.12      3.78 o 
  -3  11   1      389.51      387.00     12.06 o 
  -2  11   1      148.16      152.93     10.42 o 
  -1  11   1      207.30      201.63      7.76 o 
   0  11   1        5.59       11.73      2.11 o 
   1  11   1        1.97        3.06      1.56 o 
   2  11   1        8.40       14.73      4.53 o 
   3  11   1        6.00        3.42      1.56 o 
   4  11   1        0.22        1.04      1.64 o 
   5  11   1      113.02      120.55      5.11 o 
   6  11   1       42.23       52.95      6.76 o 
   7  11   1        7.77        5.74      2.67 o 
   8  11   1       36.01       34.36      6.97 o 
   9  11   1        4.76        2.57      3.32 o 
  10  11   1       21.98       19.97      8.85 o 
  -7  12   1       17.00       12.91      5.93 o 
  -6  12   1        0.37        3.53      3.77 o 
  -5  12   1       22.21       10.23      3.59 o 
  -4  12   1       12.57       17.32      3.71 o 
  -3  12   1        9.76        7.79      3.25 o 
  -2  12   1       67.44       68.97      4.71 o 
  -1  12   1      516.17      488.97     20.33 o 
   0  12   1      251.72      265.11      8.70 o 
   1  12   1       70.76       61.72      3.43 o 
   2  12   1        0.10       -1.23      1.43 o 
   3  12   1       16.36       17.17      2.29 o 
   4  12   1      284.66      307.99     13.72 o 
   5  12   1       28.99       22.06      4.71 o 
   6  12   1       50.97       50.81      9.27 o 
   7  12   1       39.23       37.49     13.27 o 
   8  12   1       39.07       31.93      5.38 o 
   9  12   1       13.80       14.84      7.99 o 
  -6  13   1       15.41       32.61      6.56 o 
  -5  13   1       10.28       14.96      4.64 o 
  -4  13   1        0.25        6.38      4.67 o 
  -3  13   1       41.68       46.27      4.57 o 
  -2  13   1       37.65       39.64      3.85 o 
  -1  13   1        3.56        2.02      3.03 o 
   0  13   1       97.63       95.35      5.29 o 
   1  13   1        0.37       -0.57      3.99 o 
   2  13   1        3.07        1.31      2.80 o 
   3  13   1       63.69       40.02      5.56 o 
   4  13   1        1.10        3.87      3.56 o 
   5  13   1        4.89        5.54      4.57 o 
   6  13   1       23.25       27.54      6.99 o 
   7  13   1       20.67       20.77      7.85 o 
   8  13   1        4.06       -2.35      4.13 o 
   9  13   1        4.02        0.00      5.71 o 
  -5  14   1        2.17        1.14      6.28 o 
  -4  14   1       19.54       28.86     16.98 o 
  -3  14   1       21.27       21.34      4.01 o 
  -2  14   1       12.41       14.47      3.99 o 
  -1  14   1        2.91        5.86      5.56 o 
   0  14   1       60.86       49.82     11.13 o 
   1  14   1       23.94       30.96      7.13 o 
   2  14   1       24.80       27.06      4.63 o 
   3  14   1        1.55        4.16      3.99 o 
   4  14   1       35.40       53.42      6.78 o 
   5  14   1       52.80       48.47      6.92 o 
   6  14   1       82.96       90.03      9.05 o 
   7  14   1        0.42        0.63      3.61 o 
   8  14   1        1.27        2.18      5.28 o 
  -4  15   1        1.02       -6.85      6.85 o 
  -3  15   1       20.69       35.38      8.85 o 
  -2  15   1       41.12       48.51      9.99 o 
  -1  15   1       39.61       30.74      9.42 o 
   0  15   1       14.24       11.08      4.43 o 
   1  15   1        0.51        0.65      3.32 o 
   2  15   1        0.03        2.34      3.73 o 
   3  15   1        1.63        2.21      6.85 o 
   4  15   1        6.26        6.21      4.83 o 
   5  15   1        1.49       11.56     15.84 o 
   6  15   1        3.81        0.29      3.63 o 
   7  15   1       53.48       58.46      7.88 o 
  -1  16   1       11.27        7.42      6.85 o 
   0  16   1        0.04        7.70      7.99 o 
   1  16   1        1.52        0.29      4.99 o 
   2  16   1       32.46       52.84      7.26 o 
   3  16   1       32.12       36.57      8.13 o 
   4  16   1       31.98       39.60     16.55 o 
   5  16   1        0.11        8.42      7.28 o 
   6  16   1        0.93       -5.12      5.12 o 
   1  17   1        0.82       -8.85      8.85 o 
   2  17   1       28.72       68.20     14.27 o 
   3  17   1        3.27       11.70      7.42 o 
  -4 -16   2        1.49        3.14      5.71 o 
  -3 -16   2        0.11        0.57      5.14 o 
  -2 -16   2       37.20       41.09      9.70 o 
  -1 -16   2        1.22        9.42      7.13 o 
   0 -16   2       48.83       65.91     14.55 o 
   1 -16   2        2.02        6.56      7.13 o 
   2 -16   2        0.52       -2.57      6.85 o 
  -6 -15   2        3.15        2.31      4.59 o 
  -5 -15   2        4.94        2.39      4.10 o 
  -4 -15   2        8.56        5.91      4.31 o 
  -2 -15   2       18.70       22.26      7.42 o 
  -1 -15   2        9.05       19.69      8.85 o 
   0 -15   2       29.71       18.83      7.99 o 
   1 -15   2        3.07       -0.57      5.42 o 
   2 -15   2        6.64        2.85      7.70 o 
   3 -15   2        0.00       -7.42      7.42 o 
   4 -15   2        8.02       15.98      8.56 o 
  -7 -14   2       38.52       28.25      8.85 o 
  -6 -14   2        7.83        9.95      5.12 o 
  -5 -14   2       44.42       47.50      6.85 o 
  -4 -14   2        2.33        0.86      3.63 o 
  -3 -14   2        0.00        0.29      2.24 o 
  -2 -14   2        3.77        3.24      2.68 o 
  -1 -14   2        4.09        4.62      2.53 o 
   0 -14   2      155.82      156.92     11.84 o 
   1 -14   2        5.94        6.92      3.49 o 
   2 -14   2       15.95       19.24      4.87 o 
   3 -14   2        4.24        2.04      6.56 o 
   4 -14   2        0.63       -1.00      4.04 o 
   5 -14   2       15.73       18.14      5.48 o 
  -8 -13   2        0.00       -1.71      5.99 o 
  -7 -13   2       18.57        9.48      4.94 o 
  -6 -13   2        2.81       -3.15      3.70 o 
  -5 -13   2       12.64       12.77      3.98 o 
  -4 -13   2      172.37      169.00     10.81 o 
  -3 -13   2       79.65       82.36      7.04 o 
  -2 -13   2        0.10       -0.09      2.28 o 
  -1 -13   2      104.83      111.97      6.29 o 
   0 -13   2        2.48        2.77      2.37 o 
   1 -13   2        0.00        3.38      3.24 o 
   2 -13   2        0.24        0.99      3.21 o 
   3 -13   2        2.76       -3.61      3.61 o 
   4 -13   2        1.67        1.85      3.83 o 
   5 -13   2       10.41       20.50      5.64 o 
   6 -13   2        0.03       -0.71      4.43 o 
   7 -13   2       43.65       22.99      6.24 o 
  -9 -12   2        2.55        8.85      9.42 o 
  -8 -12   2        5.02       -2.00      5.99 o 
  -7 -12   2        6.07       11.96      3.81 o 
  -6 -12   2       66.10       76.70      5.46 o 
  -5 -12   2       15.81       19.59      4.53 o 
  -4 -12   2        8.48        5.58      3.85 o 
  -3 -12   2      391.07      369.12     17.71 o 
  -2 -12   2       94.39      108.96      7.21 o 
  -1 -12   2       16.75       19.87      3.14 o 
   0 -12   2      225.16      182.33     27.64 o 
   1 -12   2      104.65       87.32      4.89 o 
   2 -12   2      103.00       86.87      5.06 o 
   3 -12   2      120.74      111.95      8.65 o 
   4 -12   2        0.00        0.92      3.32 o 
   5 -12   2       27.58       49.79      7.56 o 
   6 -12   2       95.59       90.21      8.36 o 
   7 -12   2       13.16        7.42      5.65 o 
  -9 -11   2        1.19        6.39      4.99 o 
  -8 -11   2        4.18        4.41      4.10 o 
  -7 -11   2       47.52       50.30      6.50 o 
  -6 -11   2       55.01       53.04      7.05 o 
  -5 -11   2       19.26       21.13      2.84 o 
  -4 -11   2        6.16        5.89      1.89 o 
  -3 -11   2       59.35       75.80      4.57 o 
  -2 -11   2       59.97       61.59      4.19 o 
  -1 -11   2     1076.65     1045.03     25.75 o 
   0 -11   2       48.80       48.69     10.40 o 
   1 -11   2       42.27       55.03     10.10 o 
   2 -11   2      479.89      439.23     12.64 o 
   3 -11   2       13.34       16.42      2.65 o 
   4 -11   2      127.84      118.39     14.55 o 
   5 -11   2      105.20      108.34      8.41 o 
   6 -11   2        3.00        6.29      3.82 o 
   7 -11   2        3.08       13.48      5.20 o 
   8 -11   2        5.68       14.37      5.14 o 
 -10 -10   2        5.32        1.80      4.43 o 
  -9 -10   2        1.68        2.02      4.38 o 
  -8 -10   2        3.00        6.98      3.77 o 
  -7 -10   2       22.77       27.93      7.27 o 
  -6 -10   2        4.63        6.69      2.90 o 
  -5 -10   2        0.44       10.34      6.00 o 
  -4 -10   2      132.31      128.43      7.67 o 
  -3 -10   2      202.50      202.95      7.12 o 
  -2 -10   2        0.04        0.22      2.74 o 
  -1 -10   2       57.36       58.79      3.33 o 
   0 -10   2      151.75      155.43      8.15 o 
   1 -10   2      351.61      342.70      9.22 o 
   2 -10   2     1666.11     1586.52     42.49 o 
   3 -10   2      551.96      537.52     14.04 o 
   4 -10   2      531.17      509.18     22.29 o 
   5 -10   2        3.16        5.31      4.48 o 
   6 -10   2       49.61       61.56      7.03 o 
   7 -10   2        2.53        5.71      3.83 o 
   8 -10   2       15.40       28.34      6.28 o 
   9 -10   2        2.49        2.00      7.99 o 
 -10  -9   2       23.93       11.69      5.00 o 
  -9  -9   2       19.49       24.65      5.75 o 
  -8  -9   2        0.54        0.22      4.85 o 
  -7  -9   2       31.24       39.31      4.25 o 
  -6  -9   2        6.95        9.01      2.51 o 
  -5  -9   2      268.65      243.99      8.48 o 
  -4  -9   2      196.05      203.61     11.20 o 
  -3  -9   2      526.24      552.40     13.57 o 
  -2  -9   2      107.05       85.58      3.51 o 
  -1  -9   2      331.06      357.49      9.20 o 
   0  -9   2      120.63      109.06      7.56 o 
   1  -9   2       46.61       59.34      3.13 o 
   2  -9   2      914.37      961.00     20.74 o 
   3  -9   2      159.71      141.36      5.24 o 
   4  -9   2        7.22        4.70      2.19 o 
   5  -9   2      267.52      258.52     17.01 o 
   6  -9   2       72.26       57.51      4.08 o 
   7  -9   2      263.59      260.12     15.12 o 
   8  -9   2        0.02       -0.87      6.71 o 
  10  -9   2        4.12        4.57      5.14 o 
 -11  -8   2       19.82       22.64      6.94 o 
 -10  -8   2       25.91       24.64      5.64 o 
  -9  -8   2       18.05       31.51      6.50 o 
  -8  -8   2      176.58      164.01     18.12 o 
  -7  -8   2      153.83      124.47     10.10 o 
  -6  -8   2        2.23       13.99      2.76 o 
  -5  -8   2       44.73       46.92      3.48 o 
  -4  -8   2      118.13      129.51      4.76 o 
  -3  -8   2       62.29       59.95      3.64 o 
  -2  -8   2      305.75      367.76      8.78 o 
  -1  -8   2       30.35       38.32      2.36 o 
   0  -8   2       75.40       98.23      5.42 o 
   1  -8   2        4.22        4.17      1.41 o 
   2  -8   2      488.18      473.63     10.18 o 
   3  -8   2      333.72      342.81      8.62 o 
   4  -8   2       10.54       13.20      6.21 o 
   5  -8   2      869.62      848.93     20.85 o 
   6  -8   2      244.30      245.27      8.61 o 
   7  -8   2       98.78       98.42      5.74 o 
   8  -8   2      146.93      161.49      7.94 o 
   9  -8   2       29.58       29.84      6.28 o 
  10  -8   2       68.06       72.19     13.13 o 
 -11  -7   2      123.18      134.11     12.55 o 
 -10  -7   2       22.70       28.34      8.42 o 
  -9  -7   2        3.31        2.33      3.41 o 
  -8  -7   2       20.00       23.12      5.71 o 
  -7  -7   2       46.13       43.58      3.17 o 
  -6  -7   2       47.14       59.83      6.56 o 
  -5  -7   2      514.73      548.37     13.58 o 
  -4  -7   2        4.38        7.87      2.00 o 
  -3  -7   2     1333.79     1452.86     28.80 o 
  -2  -7   2      297.18      327.71     17.25 o 
  -1  -7   2      140.98      230.68      5.48 o 
   0  -7   2       89.98      112.96      4.99 o 
   1  -7   2      816.55      829.81     14.96 o 
   2  -7   2     1810.38     1925.30     34.57 o 
   3  -7   2     1375.47     1483.24     53.62 o 
   4  -7   2      248.78      271.47      8.43 o 
   5  -7   2      158.43      155.17      5.40 o 
   6  -7   2        2.81        6.25      2.00 o 
   7  -7   2       32.65       39.51      4.13 o 
   8  -7   2      133.26      122.92      6.78 o 
   9  -7   2      118.86      105.10      6.86 o 
  10  -7   2        0.78        3.42      6.56 o 
  11  -7   2        5.68       34.24     12.84 o 
 -11  -6   2        0.05        4.71      7.28 o 
 -10  -6   2       55.93       69.45     10.70 o 
  -9  -6   2        4.16        1.65      7.28 o 
  -8  -6   2       52.40       47.54      5.93 o 
  -7  -6   2        1.31        1.26      1.43 o 
  -6  -6   2       25.86       25.77      2.33 o 
  -5  -6   2       50.53       47.48      3.77 o 
  -4  -6   2        0.15        1.00      1.65 o 
  -3  -6   2      141.40      156.75      5.42 o 
  -2  -6   2      299.19      301.53      7.31 o 
  -1  -6   2      285.70      282.42      5.87 o 
   0  -6   2      626.97      547.90     12.96 o 
   1  -6   2      105.10      115.12      2.93 o 
   2  -6   2     5954.92     6006.68     99.02 o 
   3  -6   2      808.22      842.72     15.12 o 
   4  -6   2        9.40        6.93      1.39 o 
   5  -6   2       97.36      104.54      5.14 o 
   6  -6   2       86.32       92.92      7.09 o 
   7  -6   2        4.33        7.78      2.43 o 
   8  -6   2        1.59        4.45      2.16 o 
   9  -6   2      122.25      119.51      7.86 o 
  10  -6   2      149.80      144.79     28.39 o 
  11  -6   2       17.15       29.96     10.27 o 
 -11  -5   2        1.11        1.56      4.94 o 
 -10  -5   2       37.09       34.03      6.42 o 
  -9  -5   2        2.37        2.85      3.43 o 
  -8  -5   2       68.93       57.81      5.96 o 
  -7  -5   2        1.10       -1.76      2.92 o 
  -6  -5   2       20.47       25.22      4.48 o 
  -5  -5   2      134.91      134.93      4.01 o 
  -4  -5   2      164.24      184.76     16.98 o 
  -3  -5   2      574.86      606.87     11.40 o 
  -2  -5   2      307.50      290.49      6.39 o 
  -1  -5   2       81.28       91.12      6.97 o 
   0  -5   2      187.14      212.70      7.71 o 
   1  -5   2      149.19      175.58      4.60 o 
   2  -5   2      138.86      149.05      3.15 o 
   3  -5   2     1080.33     1064.23     39.29 o 
   4  -5   2     2158.79     2197.01     43.94 o 
   5  -5   2       36.89       23.00      2.92 o 
   6  -5   2      176.49      187.26      6.29 o 
   7  -5   2      230.68      250.53     12.85 o 
   8  -5   2       23.30       26.08      7.43 o 
   9  -5   2        0.17        0.77      2.21 o 
  10  -5   2      117.61      112.20     10.84 o 
  11  -5   2       17.79       28.53      9.13 o 
 -12  -4   2      123.28      137.49     30.67 o 
 -11  -4   2      154.44      152.08     12.41 o 
 -10  -4   2       13.81       11.82      4.63 o 
  -9  -4   2       25.78       34.43     16.12 o 
  -8  -4   2        0.61        2.36      4.57 o 
  -7  -4   2      182.53      209.78     10.08 o 
  -6  -4   2       30.39       31.21      3.14 o 
  -5  -4   2        8.13       11.08      1.23 o 
  -4  -4   2      188.65      216.18      4.86 o 
  -3  -4   2      301.45      319.93      6.13 o 
  -2  -4   2      982.51     1032.49     16.06 o 
  -1  -4   2      221.60      170.93      4.44 o 
   0  -4   2       59.11       80.89      1.89 o 
   1  -4   2     2178.61     2195.08     27.57 o 
   2  -4   2     4219.01     4410.30     58.81 o 
   3  -4   2      281.68      294.75     11.98 o 
   4  -4   2      418.75      363.89      7.23 o 
   5  -4   2       61.83       57.71      2.83 o 
   6  -4   2      169.44      217.17      6.56 o 
   7  -4   2       71.06       76.28      3.87 o 
   8  -4   2        1.76        2.63      3.04 o 
   9  -4   2        5.28        2.20      2.64 o 
  10  -4   2       52.44       47.79      6.28 o 
  11  -4   2        9.42        8.20      4.17 o 
  12  -4   2        0.00        9.42      8.27 o 
 -12  -3   2        8.17       22.31      7.56 o 
 -11  -3   2       14.47       35.84      6.86 o 
 -10  -3   2       13.41       17.30     10.84 o 
  -9  -3   2        1.45        1.52      3.49 o 
  -8  -3   2      132.52      118.67      8.85 o 
  -7  -3   2     1156.74     1090.25     35.20 o 
  -6  -3   2       48.65       56.53      2.77 o 
  -5  -3   2       50.66       67.75      2.72 o 
  -4  -3   2     1053.89     1052.46     21.69 o 
  -3  -3   2      818.57      826.20     15.24 o 
  -2  -3   2      306.45      307.18      5.11 o 
  -1  -3   2     7528.41     6101.86    458.90 o 
   0  -3   2      328.40      305.52      5.84 o 
   1  -3   2    27571.48    26469.89    315.43 o 
   2  -3   2     2981.93     2940.92     77.94 o 
   3  -3   2     1050.52     1011.80     14.34 o 
   4  -3   2       21.98       33.74      1.75 o 
   5  -3   2     1441.76     1713.73     32.20 o 
   6  -3   2       81.24       84.97      3.70 o 
   7  -3   2       62.66       59.65      3.67 o 
   8  -3   2      250.05      262.00     11.77 o 
   9  -3   2       44.74       47.46      3.79 o 
  10  -3   2       25.54       22.36      4.49 o 
  11  -3   2      337.97      331.83     19.29 o 
  12  -3   2       29.33       32.16      7.82 o 
 -12  -2   2        5.76        5.13      7.70 o 
 -11  -2   2        0.37        3.39      4.83 o 
 -10  -2   2       20.32       32.62      9.84 o 
  -9  -2   2       20.81       17.65      4.54 o 
  -8  -2   2      121.75      107.99     10.99 o 
  -7  -2   2       98.37      101.72      9.27 o 
  -6  -2   2      105.52      130.04     18.40 o 
  -5  -2   2     1024.90     1017.35     77.52 o 
  -4  -2   2     2318.63     2466.52     38.86 o 
  -3  -2   2      756.17      685.25     12.27 o 
  -2  -2   2       50.70       56.87      2.17 o 
  -1  -2   2      268.13      242.21     11.91 o 
   0  -2   2     1172.70     1141.44      9.84 o 
   1  -2   2     6214.44     5879.12     34.22 o 
   2  -2   2     5358.85     5062.07     56.19 o 
   3  -2   2       16.50       14.27      2.15 o 
   4  -2   2       41.44       43.54      1.95 o 
   5  -2   2        2.38        5.73      2.36 o 
   6  -2   2      890.05     1068.57     37.53 o 
   7  -2   2      149.71      159.74     11.27 o 
   8  -2   2      121.52      118.63      5.20 o 
   9  -2   2        0.66        7.82      5.95 o 
  10  -2   2       10.16        2.63      4.14 o 
  11  -2   2       58.58       61.67      9.99 o 
  12  -2   2       38.15       30.07      6.44 o 
 -12  -1   2       17.84       36.19     18.26 o 
 -11  -1   2        1.96        3.16      5.85 o 
 -10  -1   2       92.53       95.53      9.34 o 
  -9  -1   2       56.98       66.12      6.71 o 
  -8  -1   2      550.70      534.26     22.21 o 
  -7  -1   2        6.75        4.44      3.21 o 
  -6  -1   2       31.38       35.76      3.90 o 
  -5  -1   2     1504.29     1419.72     58.35 o 
  -4  -1   2        1.08        6.42      3.71 o 
  -3  -1   2     1936.14     1789.16     24.89 o 
  -2  -1   2     4009.01     3812.25     61.20 o 
  -1  -1   2     1941.22     1869.57     20.26 o 
   0  -1   2     5564.81     4744.22    236.18 o 
   1  -1   2     4209.80     4075.81     17.85 o 
   2  -1   2      899.35      865.18      7.47 o 
   3  -1   2      850.36      813.82     11.16 o 
   4  -1   2      701.09      743.90     11.87 o 
   5  -1   2      392.45      416.52     17.70 o 
   6  -1   2       23.02       25.12      2.68 o 
   7  -1   2      255.17      270.91     10.38 o 
   8  -1   2       59.32       66.19      4.17 o 
   9  -1   2        3.80        1.24      3.34 o 
  10  -1   2        7.04        2.26      4.14 o 
  11  -1   2      416.41      397.73     22.70 o 
  12  -1   2       17.77       16.32      5.40 o 
 -12   0   2        0.63        2.83      4.63 o 
 -11   0   2       35.11       32.63      7.14 o 
 -10   0   2        0.20        5.27      4.43 o 
  -9   0   2       17.25       34.16      5.76 o 
  -8   0   2        6.06        4.42      3.43 o 
  -7   0   2      301.36      272.05     11.39 o 
  -6   0   2       88.84       73.16      7.56 o 
  -5   0   2       35.82       26.41      3.08 o 
  -4   0   2      468.95      455.25     11.80 o 
  -3   0   2       91.78       90.06      3.49 o 
  -2   0   2    51002.62    48795.09    991.92 o 
  -1   0   2     1626.74     1446.41     10.31 o 
   0   0   2     7534.27     6218.39     57.55 o 
   1   0   2     1233.93     1084.48      9.92 o 
   2   0   2      109.17       62.49      1.48 o 
   3   0   2     1626.77     1619.47     37.71 o 
   4   0   2      422.48      456.95      7.43 o 
   5   0   2     1497.67     1564.58     34.90 o 
   6   0   2      326.62      308.02      9.43 o 
   7   0   2       43.93       56.56      2.83 o 
   8   0   2       50.17       56.41      3.37 o 
   9   0   2       75.46       71.68      5.19 o 
  10   0   2      110.40       96.89      8.04 o 
  11   0   2        8.16       20.06      6.13 o 
  12   0   2        0.10       -4.31      4.31 o 
 -12   1   2        4.73        2.04      4.43 o 
 -11   1   2        0.04       -2.36      6.99 o 
 -10   1   2       13.35       22.16      9.99 o 
  -9   1   2       32.28       45.89     12.41 o 
  -8   1   2     1200.73     1192.81     43.38 o 
  -7   1   2      125.44      135.24     26.54 o 
  -6   1   2      272.37      252.09     10.24 o 
  -5   1   2      482.38      441.73     14.12 o 
  -4   1   2     1182.37     1238.86     29.25 o 
  -3   1   2     2219.33     2323.42     52.06 o 
  -2   1   2     2364.33     2387.43     25.49 o 
  -1   1   2     3402.12     3267.34     54.69 o 
   0   1   2      402.18      396.96      6.83 o 
   1   1   2       62.58       56.05      1.85 o 
   2   1   2      892.22      814.84      9.42 o 
   3   1   2        0.72       10.73      1.92 o 
   4   1   2        9.06       10.68      2.05 o 
   5   1   2      225.47      230.55      9.84 o 
   6   1   2      111.90      139.97      5.85 o 
   7   1   2        0.00        1.38      2.90 o 
   8   1   2        2.70        5.76      3.31 o 
   9   1   2       13.73       22.11      2.85 o 
  10   1   2       22.79       28.44     20.97 o 
  11   1   2        2.76       -0.62      3.29 o 
  12   1   2        0.32        4.47      4.22 o 
 -11   2   2        5.55        1.56      3.90 o 
 -10   2   2        3.38       15.18      5.85 o 
  -9   2   2       47.66       49.98      6.42 o 
  -8   2   2       33.19       41.01     10.99 o 
  -7   2   2        0.60       -0.53      3.71 o 
  -6   2   2        0.33        1.14      3.71 o 
  -5   2   2      221.97      209.69      8.08 o 
  -4   2   2     1128.65     1181.67     37.41 o 
  -3   2   2     3501.89     3395.94     44.43 o 
  -2   2   2       46.49       58.23      1.53 o 
  -1   2   2     1042.66      905.29     71.92 o 
   0   2   2    24708.79    22115.40    193.11 o 
   1   2   2      632.96      680.56      3.79 o 
   2   2   2     1434.82     1221.49     11.90 o 
   3   2   2     6920.14     6793.16     91.89 o 
   4   2   2     1457.52     1652.94     25.48 o 
   5   2   2       58.97       58.85      3.32 o 
   6   2   2     2155.58     2322.86     94.30 o 
   7   2   2        4.26       15.90      5.70 o 
   8   2   2       14.64       21.91      2.39 o 
   9   2   2       60.73       54.32      5.15 o 
  10   2   2      270.71      223.81     11.88 o 
  11   2   2       58.24       65.13     15.98 o 
  12   2   2        0.65       -0.79      3.73 o 
  13   2   2       29.35       40.52     11.70 o 
 -11   3   2       15.12       25.19      9.27 o 
 -10   3   2        0.39        1.84      4.38 o 
  -9   3   2      245.82      223.98     19.12 o 
  -8   3   2      551.65      563.98     24.19 o 
  -7   3   2      145.29      149.07      9.83 o 
  -6   3   2       27.43       24.38      1.78 o 
  -5   3   2      958.76     1096.27     19.94 o 
  -4   3   2      238.84      219.47      4.69 o 
  -3   3   2     2592.93     2693.13     41.62 o 
  -2   3   2      398.69      428.40      8.87 o 
  -1   3   2        0.21        0.29      1.01 o 
   0   3   2      926.45     1070.20     28.47 o 
   1   3   2     1585.10     1459.88     22.90 o 
   2   3   2      547.29      470.09      4.86 o 
   3   3   2      510.20      510.48      8.87 o 
   4   3   2       42.78       35.35      1.53 o 
   5   3   2     2111.37     2530.43     43.57 o 
   6   3   2      704.38      680.88     42.23 o 
   7   3   2      170.85      206.32     18.69 o 
   8   3   2        2.08        8.43      3.33 o 
   9   3   2       26.65       31.32      3.05 o 
  10   3   2        4.51        4.14      4.57 o 
  11   3   2        3.57        1.57      5.85 o 
  12   3   2        5.46       -1.83      4.71 o 
  13   3   2       42.10       49.61      8.69 o 
 -11   4   2       11.69       10.77     13.55 o 
 -10   4   2      128.39      111.20     11.57 o 
  -9   4   2      437.00      414.32     21.79 o 
  -8   4   2      129.44      127.67      8.82 o 
  -7   4   2       76.24       79.68      7.70 o 
  -6   4   2      309.13      296.05      7.41 o 
  -5   4   2       31.93       51.72      2.54 o 
  -4   4   2      791.83      803.58     26.51 o 
  -3   4   2      909.34      941.34     22.11 o 
  -2   4   2      302.73      336.47      6.58 o 
  -1   4   2      126.04      131.15      3.21 o 
   0   4   2      373.44      286.81      4.01 o 
   1   4   2     1472.77     1389.66     14.93 o 
   2   4   2      143.65      107.22      3.45 o 
   3   4   2      472.22      421.22      6.36 o 
   4   4   2      336.75      302.95      5.71 o 
   5   4   2        4.73        1.32      1.24 o 
   6   4   2       39.49       32.95      2.39 o 
   7   4   2       26.75       30.84      6.85 o 
   8   4   2       23.46       29.68      4.24 o 
   9   4   2       95.32      106.48      6.33 o 
  10   4   2       37.78       40.19      5.44 o 
  11   4   2        0.21        1.88      4.33 o 
  12   4   2        1.33        6.09      4.87 o 
 -11   5   2        0.19       -1.36      4.04 o 
 -10   5   2       34.75       35.50      7.28 o 
  -9   5   2       42.24       52.80     13.98 o 
  -8   5   2       15.45       17.22      8.42 o 
  -7   5   2       51.87       43.63      4.51 o 
  -6   5   2       44.09       40.48      3.03 o 
  -5   5   2      111.35      142.16      4.81 o 
  -4   5   2      466.65      405.07     12.39 o 
  -3   5   2      219.97      268.21      7.19 o 
  -2   5   2      397.76      409.30      8.07 o 
  -1   5   2       66.31       40.30      2.11 o 
   0   5   2        8.50       10.47      0.99 o 
   1   5   2     1218.73     1288.32     16.47 o 
   2   5   2        4.93        8.42      3.53 o 
   3   5   2      372.51      345.91      5.54 o 
   4   5   2     1176.58     1403.57     22.92 o 
   5   5   2      341.92      370.42     10.10 o 
   6   5   2       66.37       57.63      4.24 o 
   7   5   2      110.32      102.57      4.27 o 
   8   5   2       92.42       75.21      5.75 o 
   9   5   2      103.47      107.98      8.51 o 
  10   5   2       18.05       15.00      4.18 o 
  11   5   2        0.06       -0.54      3.29 o 
  12   5   2        0.39       -4.83      4.83 o 
 -10   6   2        2.07        5.88      4.75 o 
  -9   6   2       56.07       49.23      7.36 o 
  -8   6   2       39.84       33.71      5.14 o 
  -7   6   2        0.01       -2.09      2.09 o 
  -6   6   2       60.03       60.05      3.70 o 
  -5   6   2        9.33       18.08      6.50 o 
  -4   6   2      235.84      250.67      7.01 o 
  -3   6   2      160.97      182.61      6.32 o 
  -2   6   2        4.79        6.37      3.41 o 
  -1   6   2        0.24        0.71      1.28 o 
   0   6   2     1585.39     1728.08     38.15 o 
   1   6   2     1472.11     1437.43     19.75 o 
   2   6   2      176.91      234.05      4.12 o 
   3   6   2      105.40      117.79      4.22 o 
   4   6   2      826.84     1000.50     18.87 o 
   5   6   2        1.79        2.87      2.35 o 
   6   6   2      113.05       93.33      5.32 o 
   7   6   2        8.48        7.37      2.21 o 
   8   6   2      192.91      149.62      8.99 o 
   9   6   2        3.12       11.67      5.04 o 
  10   6   2       47.82       58.43      8.56 o 
  11   6   2       11.90       30.12      6.15 o 
  12   6   2        3.53       -1.47      3.90 o 
 -10   7   2       44.52       42.96      7.39 o 
  -9   7   2        1.85        8.72      4.63 o 
  -8   7   2      135.87      139.00      9.53 o 
  -7   7   2        1.71        1.13      4.11 o 
  -6   7   2        3.60        1.35      1.95 o 
  -5   7   2       80.12       72.06      4.11 o 
  -4   7   2        1.08        6.10      4.13 o 
  -3   7   2        1.29       -0.11      1.34 o 
  -2   7   2       44.88       34.12      2.08 o 
  -1   7   2      240.73      262.12      7.67 o 
   0   7   2        2.92        2.44      1.45 o 
   1   7   2     2741.54     2938.24     43.00 o 
   2   7   2      785.87      871.20     12.37 o 
   3   7   2      202.77      279.60      8.40 o 
   4   7   2      115.24      105.57      4.58 o 
   5   7   2        5.50       17.46      2.50 o 
   6   7   2       28.36       43.40      2.94 o 
   7   7   2      152.99      173.51      6.37 o 
   8   7   2      528.15      523.66     14.65 o 
   9   7   2       91.33       71.00      8.27 o 
  10   7   2       16.32       17.24      4.75 o 
  11   7   2       41.27       49.73     17.26 o 
  12   7   2        1.36       -1.45      3.90 o 
 -10   8   2        0.01       -3.01      5.03 o 
  -9   8   2       25.52       25.61      5.93 o 
  -8   8   2       19.69       36.25      8.56 o 
  -7   8   2       28.01       38.41      6.03 o 
  -6   8   2        0.92        1.10      2.27 o 
  -5   8   2      242.37      272.38      9.67 o 
  -4   8   2       38.50       38.03      3.34 o 
  -3   8   2       26.71       34.29      2.96 o 
  -2   8   2        0.82        0.32      2.63 o 
  -1   8   2       32.03       34.48      3.42 o 
   0   8   2      376.81      313.89      6.80 o 
   1   8   2      575.75      666.48     11.49 o 
   2   8   2     2005.00     2172.70     33.73 o 
   3   8   2      327.28      357.53      6.70 o 
   4   8   2        9.36       17.05      1.59 o 
   5   8   2      108.68      107.12      8.84 o 
   6   8   2       51.89       41.78      2.92 o 
   7   8   2        1.45        3.47      2.10 o 
   8   8   2       32.50       25.81      3.67 o 
   9   8   2      178.54      155.79      7.44 o 
  10   8   2       10.83        6.14      7.56 o 
  11   8   2       60.89       55.46      7.06 o 
  12   8   2        2.04       -7.70      7.70 o 
  -9   9   2        7.08       12.78      6.22 o 
  -8   9   2       10.93       10.06      8.27 o 
  -7   9   2      139.82      130.41     11.83 o 
  -6   9   2       53.93       58.28      4.61 o 
  -5   9   2       28.97       21.76      2.77 o 
  -4   9   2       46.01       38.17      6.24 o 
  -3   9   2      153.20      134.87      5.33 o 
  -2   9   2        8.96       16.10      3.32 o 
  -1   9   2        6.46        5.47      1.50 o 
   0   9   2      374.32      348.61     15.59 o 
   1   9   2      234.57      244.71      5.53 o 
   2   9   2      254.06      243.45      7.45 o 
   3   9   2        0.22       -0.79      0.79 o 
   4   9   2        0.22        0.57      1.16 o 
   5   9   2        3.25        2.05      1.32 o 
   6   9   2       39.11       36.34      3.19 o 
   7   9   2      610.47      630.53     16.99 o 
   8   9   2      292.40      270.62     10.04 o 
   9   9   2       31.03       40.61      7.89 o 
  10   9   2       46.31       26.72      6.28 o 
  11   9   2        0.10        7.70      7.70 o 
  -8  10   2        0.04        0.51      4.02 o 
  -7  10   2       11.80        8.92      3.88 o 
  -6  10   2        0.79        4.46      3.19 o 
  -5  10   2       95.69      101.18      5.97 o 
  -4  10   2      324.25      319.63     10.96 o 
  -3  10   2       45.82       55.63      4.31 o 
  -2  10   2      217.91      211.48      7.23 o 
  -1  10   2        0.83        0.19      1.38 o 
   0  10   2        9.72       11.41      1.80 o 
   1  10   2      165.10      152.11      4.31 o 
   2  10   2        1.02        1.68      1.15 o 
   3  10   2       91.89       82.72      2.88 o 
   4  10   2       68.39       78.19      3.16 o 
   5  10   2      158.98      156.63      5.23 o 
   6  10   2       38.99       37.63      8.21 o 
   7  10   2       26.94       27.66      3.04 o 
   8  10   2      222.98      186.06      8.54 o 
   9  10   2        0.44        2.76      2.77 o 
  10  10   2      125.06      120.98     15.98 o 
  11  10   2        4.19       18.26      8.85 o 
  -8  11   2        0.13        1.43      5.71 o 
  -7  11   2        3.08        9.06      4.92 o 
  -6  11   2       24.03       20.43      3.72 o 
  -5  11   2      212.95      193.11     30.89 o 
  -4  11   2       28.72       26.10      5.14 o 
  -3  11   2        3.26        3.71      2.34 o 
  -2  11   2        4.36       10.48      3.41 o 
  -1  11   2        0.47        0.71      3.33 o 
   0  11   2        2.86        2.02      1.61 o 
   1  11   2      186.56      167.95      5.32 o 
   2  11   2        5.30       10.99      1.51 o 
   3  11   2        1.65        5.90      3.08 o 
   4  11   2       70.18       80.49      6.50 o 
   5  11   2        2.74        3.85      3.85 o 
   6  11   2      205.90      209.96     19.97 o 
   7  11   2       26.37       24.95      8.70 o 
   8  11   2        0.29       -3.14      5.28 o 
   9  11   2       40.40       36.49      6.43 o 
  10  11   2        7.62       30.53      9.99 o 
  11  11   2        9.08       -4.28      8.85 o 
  -6  12   2        0.23       -0.82      2.56 o 
  -5  12   2       11.47       15.97      9.08 o 
  -4  12   2        9.61        6.76      2.96 o 
  -3  12   2      123.22      118.52      6.09 o 
  -2  12   2      108.97      111.75      5.79 o 
  -1  12   2      106.39       88.41      4.54 o 
   0  12   2       48.47       45.86      3.03 o 
   1  12   2        2.64        5.14      1.50 o 
   2  12   2       68.22       64.91      5.96 o 
   3  12   2        0.17        2.00      3.01 o 
   4  12   2        1.25       12.88      6.42 o 
   5  12   2       28.58       25.48      6.28 o 
   6  12   2       57.58       58.02      8.13 o 
   7  12   2       26.69       43.95      6.35 o 
   8  12   2       10.36       14.38      4.43 o 
   9  12   2        4.71       15.38     13.84 o 
  10  12   2        0.38        3.71      6.85 o 
  -6  13   2       17.35       24.09      4.84 o 
  -5  13   2        5.51        5.25      3.10 o 
  -4  13   2       15.43       19.45      3.80 o 
  -3  13   2        6.73       10.57      3.08 o 
  -2  13   2       99.12       90.26      5.35 o 
  -1  13   2       16.19       16.59      2.54 o 
   0  13   2      127.65      128.68      8.98 o 
   1  13   2      123.18      124.01      8.57 o 
   2  13   2        9.92        7.56      8.56 o 
   3  13   2       21.29       19.20      4.51 o 
   4  13   2      270.52      282.16     14.32 o 
   5  13   2      215.56      204.65     13.70 o 
   6  13   2        8.69        9.80      4.02 o 
   7  13   2        0.03       -3.77      3.77 o 
   8  13   2       19.46       28.01      6.72 o 
   9  13   2        7.67       19.96     19.12 o 
  -5  14   2        3.31       -1.71      3.71 o 
  -4  14   2        6.56        6.56      4.28 o 
  -3  14   2       23.92       13.06      4.14 o 
  -2  14   2       36.23       43.37      6.85 o 
  -1  14   2        2.10       -2.18      3.77 o 
   0  14   2       78.46       90.46      7.39 o 
   1  14   2        6.20       13.26      6.13 o 
   2  14   2       75.56       70.63      6.74 o 
   3  14   2      149.12      151.99     10.62 o 
   4  14   2       17.02       25.71      5.56 o 
   5  14   2      352.60      359.97     18.56 o 
   6  14   2       58.28       59.74      8.02 o 
   7  14   2       13.38       16.98      5.14 o 
   8  14   2        3.40        2.91      6.13 o 
  -4  15   2        7.32        0.00      5.42 o 
  -3  15   2        7.23        8.56      6.56 o 
  -2  15   2        4.32        6.52      9.56 o 
  -1  15   2        1.96        0.21      2.95 o 
   0  15   2        0.37       -2.28      3.36 o 
   1  15   2       32.30       39.65      5.84 o 
   2  15   2       64.12       68.58      7.75 o 
   3  15   2        2.42        0.99      4.71 o 
   4  15   2       41.74       54.62      6.94 o 
   5  15   2      171.47      170.27     14.43 o 
   6  15   2        6.61       10.12      5.12 o 
   7  15   2        0.03        3.56      4.57 o 
  -2  16   2        0.34       -3.42      6.28 o 
  -1  16   2       42.48       47.65     11.13 o 
   0  16   2        2.44       -1.24      5.56 o 
   1  16   2       28.21       48.05      7.14 o 
   2  16   2       54.45       61.48      7.23 o 
   3  16   2       20.81       30.14     13.55 o 
   4  16   2        0.89       -2.44      6.56 o 
   5  16   2       43.45       43.09      7.16 o 
   6  16   2        7.37       18.54     11.13 o 
   0  17   2       22.39       36.24     10.27 o 
   1  17   2        0.70       -3.42      5.99 o 
   2  17   2       54.97       52.95      7.43 o 
   3  17   2        0.11        5.80      5.85 o 
  -2 -16   3        0.32        3.14      5.99 o 
  -1 -16   3        0.28        8.85      6.85 o 
   0 -16   3        1.40       -3.71      6.85 o 
   1 -16   3        0.05       -2.00      6.28 o 
  -5 -15   3        7.05        3.99      5.99 o 
  -4 -15   3        5.32       17.12      6.85 o 
  -3 -15   3       23.59       25.97      7.70 o 
  -2 -15   3       29.78       22.83      7.70 o 
  -1 -15   3       29.04       28.82      8.85 o 
   0 -15   3        0.05        3.99      6.28 o 
   1 -15   3        0.04        0.62      3.75 o 
   2 -15   3       25.89       28.80     13.27 o 
   3 -15   3       27.03       31.90      6.74 o 
   4 -15   3        1.03        9.70      7.99 o 
  -6 -14   3       28.62       38.88      6.85 o 
  -5 -14   3        1.96        0.62      3.63 o 
  -4 -14   3       53.04       57.92     10.56 o 
  -3 -14   3        2.93        0.96      2.58 o 
  -2 -14   3       36.18       35.76      4.28 o 
  -1 -14   3       65.33       69.55      6.72 o 
   0 -14   3       12.03        5.35      3.77 o 
   1 -14   3       32.94       20.68      6.56 o 
   2 -14   3       15.51       23.84     12.84 o 
   3 -14   3       34.61       26.78      5.71 o 
   4 -14   3        8.84        1.28      4.04 o 
   5 -14   3       57.75       60.45      8.00 o 
  -7 -13   3        2.90       -3.42      7.42 o 
  -6 -13   3      128.57      130.36      7.92 o 
  -5 -13   3       12.41       16.35      3.67 o 
  -4 -13   3       40.49       47.36      4.51 o 
  -3 -13   3        7.83       12.10      3.13 o 
  -2 -13   3       30.72       28.15      4.08 o 
  -1 -13   3        0.70        0.73      1.92 o 
   0 -13   3        0.16       -1.53      3.28 o 
   1 -13   3       24.54       35.45      5.00 o 
   2 -13   3        8.74        6.19      3.82 o 
   3 -13   3      141.49      126.51      9.83 o 
   4 -13   3        0.88        4.88      8.56 o 
   5 -13   3       10.11       20.42      5.73 o 
   6 -13   3       20.53       29.31      7.66 o 
  -8 -12   3        6.38        4.85      6.56 o 
  -7 -12   3        0.76        5.29      4.01 o 
  -6 -12   3        5.90        4.61      3.49 o 
  -5 -12   3       85.29       97.02      6.15 o 
  -4 -12   3      101.99       94.15      5.98 o 
  -3 -12   3       10.39       19.15      3.35 o 
  -2 -12   3       29.68       32.49      3.30 o 
  -1 -12   3      558.83      497.14     15.65 o 
   0 -12   3        1.96       10.14      4.94 o 
   1 -12   3        1.65        1.73      2.55 o 
   2 -12   3       53.27       55.30      6.43 o 
   3 -12   3       27.22       24.01      7.42 o 
   4 -12   3       40.93       35.12      5.55 o 
   5 -12   3       22.58       27.09      6.62 o 
   6 -12   3       13.43       16.17      8.13 o 
   7 -12   3        2.95        3.26      4.73 o 
  -9 -11   3        8.60       10.44      5.93 o 
  -8 -11   3       19.50       14.90      4.99 o 
  -7 -11   3       72.27       65.81      9.04 o 
  -6 -11   3      134.42      145.12     12.62 o 
  -5 -11   3        7.21        1.69      3.50 o 
  -4 -11   3       49.20       51.56      4.44 o 
  -3 -11   3      180.55      178.69      7.57 o 
  -2 -11   3       97.62       96.98      5.25 o 
  -1 -11   3       46.30       45.95      3.72 o 
   0 -11   3        6.07       13.15      3.03 o 
   1 -11   3      113.68      110.61      8.30 o 
   2 -11   3       80.89       71.89      6.10 o 
   3 -11   3       19.36       14.28      4.06 o 
   4 -11   3       21.57       24.69      7.28 o 
   5 -11   3       43.45       32.96      6.70 o 
   6 -11   3       12.50       18.24      8.13 o 
   7 -11   3       82.79       92.82      9.84 o 
   8 -11   3       24.53       28.68      7.99 o 
  -9 -10   3        5.86       12.80      6.56 o 
  -8 -10   3       17.08       17.07      4.96 o 
  -7 -10   3       60.60       66.96     14.44 o 
  -6 -10   3       12.06       10.16      4.34 o 
  -5 -10   3        8.57       15.87      2.73 o 
  -4 -10   3       98.62      111.63      5.46 o 
  -3 -10   3      155.44      138.15      8.13 o 
  -2 -10   3      304.09      335.77      9.91 o 
  -1 -10   3       56.90       56.33     11.33 o 
   0 -10   3      472.91      506.63     12.81 o 
   1 -10   3     1430.51     1332.36     30.23 o 
   2 -10   3        1.00        2.46      2.18 o 
   3 -10   3      330.25      340.44     15.36 o 
   4 -10   3        0.10        4.45      3.27 o 
   5 -10   3        3.64        5.46      3.99 o 
   6 -10   3       17.00       26.22      7.13 o 
   7 -10   3       22.04       15.12      4.64 o 
   8 -10   3        5.48        3.49      6.85 o 
   9 -10   3        5.59       24.54      8.56 o 
 -10  -9   3       11.37       14.81      5.96 o 
  -9  -9   3       30.54       38.25      6.56 o 
  -8  -9   3        0.81        3.71      6.56 o 
  -7  -9   3       48.77       60.39      6.70 o 
  -6  -9   3       52.30       51.02      4.24 o 
  -5  -9   3        0.67       -1.96      1.96 o 
  -4  -9   3        0.90        4.65      5.47 o 
  -3  -9   3        7.12       11.59      4.35 o 
  -2  -9   3      233.72      246.84      7.16 o 
  -1  -9   3        5.76        8.41      1.87 o 
   0  -9   3      101.55      105.31      4.14 o 
   1  -9   3      111.41      125.85      4.57 o 
   2  -9   3      719.98      701.04     22.40 o 
   3  -9   3      742.91      713.04     16.34 o 
   4  -9   3      237.36      230.63     10.76 o 
   5  -9   3      297.48      302.82     14.91 o 
   6  -9   3       15.89       12.90      7.13 o 
   7  -9   3        1.53        4.99      3.63 o 
   8  -9   3       11.38       11.92      4.46 o 
   9  -9   3        2.49        4.52      4.18 o 
  10  -9   3        0.19       13.13      8.56 o 
 -10  -8   3        7.42        8.88      4.83 o 
  -9  -8   3        2.50        2.27      4.71 o 
  -8  -8   3       23.04       31.28      8.13 o 
  -7  -8   3       13.04       14.94      2.57 o 
  -6  -8   3        0.71        1.66      2.80 o 
  -5  -8   3       44.32       32.68      5.41 o 
  -4  -8   3      102.63      108.98      7.34 o 
  -3  -8   3        6.65        6.88      3.30 o 
  -2  -8   3      230.02      272.56      8.32 o 
  -1  -8   3        0.37        1.28      1.42 o 
   0  -8   3       33.71       32.20      2.61 o 
   1  -8   3      572.83      589.00     11.82 o 
   2  -8   3        0.01        2.25      1.47 o 
   3  -8   3     1143.43     1151.65     23.25 o 
   4  -8   3      319.66      288.79      7.28 o 
   5  -8   3       30.52       33.71      6.13 o 
   6  -8   3      451.82      397.18     21.59 o 
   7  -8   3       19.18       24.78      5.25 o 
   8  -8   3      190.36      197.53     15.84 o 
   9  -8   3        0.25        1.59      7.70 o 
  10  -8   3        2.67        3.14      4.57 o 
 -11  -7   3        0.49       24.07      6.98 o 
 -10  -7   3      136.56      163.72     12.50 o 
  -9  -7   3       55.23       59.08     12.70 o 
  -8  -7   3       97.79       94.05      8.53 o 
  -7  -7   3        1.34       15.05     14.12 o 
  -6  -7   3      151.82      154.20      6.09 o 
  -5  -7   3       19.49       20.59      4.85 o 
  -4  -7   3       19.45       23.44      3.08 o 
  -3  -7   3      440.35      445.29     11.07 o 
  -2  -7   3       35.78       34.91      2.46 o 
  -1  -7   3       38.98       60.80      3.48 o 
   0  -7   3        6.33        2.96      1.32 o 
   1  -7   3      324.52      329.19      6.69 o 
   2  -7   3     1203.97     1115.50     62.32 o 
   3  -7   3      476.23      495.80     10.03 o 
   4  -7   3       52.60       48.28      8.76 o 
   5  -7   3       29.41       34.79      4.97 o 
   6  -7   3      517.94      513.55     13.71 o 
   7  -7   3       22.33       24.37      3.79 o 
   8  -7   3        3.08        1.20      3.08 o 
   9  -7   3      129.70      142.19     10.08 o 
  10  -7   3        4.65       21.69      9.70 o 
  11  -7   3       33.74       51.36     14.84 o 
 -11  -6   3       20.53       23.57      6.15 o 
 -10  -6   3        7.25       16.53      5.62 o 
  -9  -6   3       11.21       19.09      8.56 o 
  -8  -6   3       11.14       10.36      3.82 o 
  -7  -6   3        1.39       -1.01      3.71 o 
  -6  -6   3      645.17      627.06     26.41 o 
  -5  -6   3       27.81       27.82      2.55 o 
  -4  -6   3      228.51      235.95      6.33 o 
  -3  -6   3      614.14      620.04     12.74 o 
  -2  -6   3      113.05      125.69      3.98 o 
  -1  -6   3       25.36       18.37      6.56 o 
   0  -6   3      629.93      527.35      9.40 o 
   1  -6   3     1780.30     1776.57     27.74 o 
   2  -6   3     4659.97     4797.54     75.96 o 
   3  -6   3     1298.39     1224.96     41.76 o 
   4  -6   3      260.69      258.67      5.53 o 
   5  -6   3       90.59      100.18      3.69 o 
   6  -6   3       33.17       39.81      2.62 o 
   7  -6   3       35.58       43.13      3.42 o 
   8  -6   3      304.42      301.23     10.91 o 
   9  -6   3        0.46        0.29      1.89 o 
  10  -6   3        1.36       -1.14      5.71 o 
  11  -6   3       96.92       97.30     15.98 o 
 -11  -5   3       55.89       47.17      7.67 o 
 -10  -5   3        0.02       -4.79      4.79 o 
  -9  -5   3       41.63       46.15      6.33 o 
  -8  -5   3      108.63      107.19      8.04 o 
  -7  -5   3       31.81       41.48      5.12 o 
  -6  -5   3      114.12      104.48      4.36 o 
  -5  -5   3      515.68      549.18     11.99 o 
  -4  -5   3        0.35        0.75      1.26 o 
  -3  -5   3      838.38      908.42     17.09 o 
  -2  -5   3        0.04        2.90      3.51 o 
  -1  -5   3       98.47       84.96      3.23 o 
   0  -5   3      241.68      166.01      4.56 o 
   1  -5   3      206.00      269.68      5.99 o 
   2  -5   3     1545.74     1616.65     21.95 o 
   3  -5   3     1880.27     1742.62     25.27 o 
   4  -5   3      129.39      132.10      3.35 o 
   5  -5   3      406.69      435.89     26.46 o 
   6  -5   3      254.73      277.66      7.66 o 
   7  -5   3       51.67       61.56      3.99 o 
   8  -5   3      325.87      340.65     13.46 o 
   9  -5   3       91.57       91.46      9.99 o 
  10  -5   3        6.06        9.74     10.13 o 
  11  -5   3       45.64       59.92     14.27 o 
 -11  -4   3       44.53       55.87      8.47 o 
 -10  -4   3       10.59       -0.29      3.90 o 
  -9  -4   3      235.21      203.18     12.41 o 
  -8  -4   3        2.28        1.65      3.22 o 
  -7  -4   3      223.42      245.60     11.60 o 
  -6  -4   3       78.43       77.44      6.85 o 
  -5  -4   3      379.84      375.09      7.43 o 
  -4  -4   3       75.61       62.36      2.32 o 
  -3  -4   3      341.40      395.95      7.72 o 
  -2  -4   3      190.36      186.49      8.84 o 
  -1  -4   3     1701.85     1501.06     28.55 o 
   0  -4   3      591.53      657.35      9.58 o 
   1  -4   3     4276.08     4120.27     49.49 o 
   2  -4   3       23.01       22.36      1.59 o 
   3  -4   3     3626.01     3893.16     97.58 o 
   4  -4   3      217.05      279.24      7.83 o 
   5  -4   3       66.07       54.93      2.54 o 
   6  -4   3       45.83       49.34      2.82 o 
   7  -4   3       12.75       18.07      2.68 o 
   8  -4   3      250.22      250.50      8.62 o 
   9  -4   3       22.35       27.86      3.24 o 
  10  -4   3        8.12       14.55      8.61 o 
  11  -4   3       42.34       48.03     15.27 o 
  12  -4   3      106.16       91.02     15.12 o 
 -11  -3   3       27.33       21.56      9.84 o 
 -10  -3   3      235.06      214.37     14.75 o 
  -9  -3   3        0.10       -1.14      4.57 o 
  -8  -3   3       57.48       77.98     21.54 o 
  -7  -3   3      327.89      319.37     20.69 o 
  -6  -3   3      454.07      496.10     17.38 o 
  -5  -3   3      343.92      345.27     14.25 o 
  -4  -3   3      348.50      245.23      8.28 o 
  -3  -3   3       41.46       41.40      1.84 o 
  -2  -3   3        1.05       -0.21      1.30 o 
  -1  -3   3     3468.58     3118.58    142.67 o 
   0  -3   3     1318.34     1204.97     30.46 o 
   1  -3   3     7710.59     7328.45     84.27 o 
   2  -3   3      180.09      217.11      5.65 o 
   3  -3   3      441.47      468.53      9.75 o 
   4  -3   3        2.06        4.61      2.41 o 
   5  -3   3       59.98      109.21      3.50 o 
   6  -3   3     1035.83     1118.79     23.72 o 
   7  -3   3      329.17      386.71     10.74 o 
   8  -3   3      123.73      122.81      5.43 o 
   9  -3   3        0.13        3.89      2.40 o 
  10  -3   3        5.59        8.94      5.34 o 
  11  -3   3        5.80        8.26      5.00 o 
  12  -3   3        2.10        0.57      7.42 o 
 -11  -2   3        0.94        7.03     10.13 o 
 -10  -2   3       34.97       28.88      6.37 o 
  -9  -2   3        7.05        5.56      3.98 o 
  -8  -2   3       78.23       69.97     15.12 o 
  -7  -2   3     1978.23     1909.88     63.14 o 
  -6  -2   3      319.88      356.81     16.26 o 
  -5  -2   3        1.03       -2.14      2.43 o 
  -4  -2   3       36.59       35.26      6.99 o 
  -3  -2   3       58.46       63.96      3.98 o 
  -2  -2   3      149.53      105.76      3.79 o 
  -1  -2   3       11.10       24.55      1.95 o 
   0  -2   3     9538.01     8941.62    108.52 o 
   1  -2   3       71.87       55.53      5.56 o 
   2  -2   3      350.82      315.23      6.94 o 
   3  -2   3        0.15        1.00      1.21 o 
   4  -2   3      513.12      494.26      8.40 o 
   5  -2   3       56.48       69.19      2.63 o 
   6  -2   3       41.65       72.81      3.71 o 
   7  -2   3       20.56       18.03      4.25 o 
   8  -2   3       16.77       22.77      4.29 o 
   9  -2   3        4.81        6.89      4.14 o 
  10  -2   3      208.32      206.19      9.05 o 
  11  -2   3       12.83       17.39      7.42 o 
  12  -2   3        1.11       -1.23      4.10 o 
 -11  -1   3       17.36       18.24      8.85 o 
 -10  -1   3       17.24       12.26      6.28 o 
  -9  -1   3       12.15       19.48      4.54 o 
  -8  -1   3      318.94      323.27     16.37 o 
  -7  -1   3      356.46      345.95     15.23 o 
  -6  -1   3       27.00       21.90      3.43 o 
  -5  -1   3       68.79       59.90      8.85 o 
  -4  -1   3     1943.97     2043.70     49.17 o 
  -3  -1   3     1483.21     1500.81     18.14 o 
  -2  -1   3     2548.96     2619.95     31.38 o 
  -1  -1   3     5252.62     5191.91    113.98 o 
   0  -1   3      609.04      513.50      8.06 o 
   1  -1   3        0.64        2.94      1.05 o 
   2  -1   3      761.37      684.47      6.15 o 
   3  -1   3     2254.94     2250.12     28.85 o 
   4  -1   3      288.56      317.76      5.73 o 
   5  -1   3        3.42       10.68      1.46 o 
   6  -1   3      105.32       94.41      3.64 o 
   7  -1   3      546.71      613.23     14.60 o 
   8  -1   3       18.73       15.80      2.56 o 
   9  -1   3      262.78      250.07     19.83 o 
  10  -1   3      153.57      145.46      7.23 o 
  11  -1   3       30.21       31.22      6.56 o 
  12  -1   3        3.18        6.37      4.85 o 
 -11   0   3        0.38        1.59      4.18 o 
 -10   0   3        1.73        3.27      5.99 o 
  -9   0   3        2.08        3.34      3.73 o 
  -8   0   3       19.37       22.95      7.42 o 
  -7   0   3     1743.30     1726.98     55.77 o 
  -6   0   3       16.73       12.65      8.85 o 
  -5   0   3       10.42       25.74      3.28 o 
  -4   0   3     1508.95     1598.93     38.84 o 
  -3   0   3      408.72      427.23     18.55 o 
  -2   0   3    13819.79    13859.44    122.92 o 
  -1   0   3    14637.44    13262.43    181.26 o 
   0   0   3        2.18        9.88      1.00 o 
   1   0   3      223.30      190.45      2.88 o 
   2   0   3     1565.28     1544.58     23.95 o 
   3   0   3       82.52      106.85      5.48 o 
   4   0   3     1672.07     1740.12     26.50 o 
   5   0   3        0.72        1.37      1.43 o 
   6   0   3     1800.53     1841.56     35.53 o 
   7   0   3      248.01      246.91      7.05 o 
   8   0   3      149.32      162.04      7.99 o 
   9   0   3       29.68       30.29      3.23 o 
  10   0   3        0.20       -0.27      1.95 o 
  11   0   3        0.82        1.16      4.42 o 
  12   0   3       28.83       25.35      5.62 o 
  13   0   3       47.19       53.22      8.70 o 
 -11   1   3       17.26       24.52      6.13 o 
 -10   1   3       20.99       23.53      7.05 o 
  -9   1   3       15.09       23.32      6.28 o 
  -8   1   3     1341.76     1279.03     82.03 o 
  -7   1   3      101.11      103.67     17.26 o 
  -6   1   3      141.94      146.64     10.56 o 
  -5   1   3      251.60      263.35      9.38 o 
  -4   1   3       98.34       95.06      5.85 o 
  -3   1   3        0.70        1.69      1.95 o 
  -2   1   3      215.03      225.03      4.42 o 
  -1   1   3     1073.71     1131.07     16.68 o 
   0   1   3      600.78      535.14     23.97 o 
   1   1   3      289.17      239.03      6.71 o 
   2   1   3     1497.67     1363.91     31.10 o 
   3   1   3     3308.56     3123.93     42.96 o 
   4   1   3      804.10      833.72     13.25 o 
   5   1   3      350.29      320.04      7.84 o 
   6   1   3      633.63      632.94     13.29 o 
   7   1   3      194.57      212.48      6.30 o 
   8   1   3        3.07        3.86      3.42 o 
   9   1   3       15.33       28.96      6.83 o 
  10   1   3       11.24        5.90      2.51 o 
  11   1   3        4.11       -1.04      5.85 o 
  12   1   3        9.58        5.37      4.32 o 
  13   1   3        3.41       -0.05      4.22 o 
 -11   2   3       20.19       33.37      9.42 o 
 -10   2   3       26.60       26.29      5.75 o 
  -9   2   3       54.87       50.15      7.02 o 
  -8   2   3      120.03      116.85      8.88 o 
  -7   2   3       11.81       11.74      3.99 o 
  -6   2   3        0.01        1.05      3.99 o 
  -5   2   3        4.09       -1.96      2.11 o 
  -4   2   3      205.68      185.05      3.03 o 
  -3   2   3     3200.64     3271.59     56.99 o 
  -2   2   3     1552.31     1581.68     27.79 o 
  -1   2   3     6373.42     6658.26     93.71 o 
   0   2   3    12972.88    12251.54    194.63 o 
   1   2   3       80.95      113.79      1.57 o 
   2   2   3        0.03       -0.35      1.85 o 
   3   2   3     1267.65     1119.17     15.54 o 
   4   2   3       32.10       33.13      1.74 o 
   5   2   3     4762.28     5363.08     94.54 o 
   6   2   3      333.59      314.42     10.42 o 
   7   2   3       94.74       93.90      4.10 o 
   8   2   3      438.58      389.77     15.23 o 
   9   2   3       27.09       33.43      3.17 o 
  10   2   3       33.56       30.24      3.47 o 
  11   2   3       47.46       43.89     12.84 o 
  12   2   3        1.15        0.50      3.90 o 
  13   2   3       10.74        8.64      6.15 o 
 -11   3   3        6.18        6.63      5.41 o 
 -10   3   3        9.18       10.04      4.71 o 
  -9   3   3        5.66        8.37      4.83 o 
  -8   3   3      440.79      462.59     24.54 o 
  -7   3   3       34.28       47.31     12.70 o 
  -6   3   3        0.74       -2.71      2.71 o 
  -5   3   3       56.72       65.58      8.80 o 
  -4   3   3       32.68       48.98      4.13 o 
  -3   3   3       44.06       41.43      2.20 o 
  -2   3   3       92.92       70.06      3.26 o 
  -1   3   3     1050.00      994.58     38.66 o 
   0   3   3       53.16       70.99      2.47 o 
   1   3   3       14.42        9.29      0.32 o 
   2   3   3     2832.88     2765.41     22.54 o 
   3   3   3     2626.01     2686.77     36.50 o 
   4   3   3      131.51      169.48      3.69 o 
   5   3   3     3887.96     4422.47     77.45 o 
   6   3   3       15.65       18.92      2.11 o 
   7   3   3      423.50      416.53     10.06 o 
   8   3   3        1.70        8.51      2.72 o 
   9   3   3       62.07       58.97      3.97 o 
  10   3   3        2.20       15.99      3.96 o 
  11   3   3       18.08        5.28      4.99 o 
  12   3   3        0.13       -2.28      3.83 o 
  13   3   3        2.46        1.72      4.33 o 
 -11   4   3        0.03        2.00      6.42 o 
 -10   4   3       28.72       24.26      7.85 o 
  -9   4   3      624.18      602.83     28.37 o 
  -8   4   3        0.77        1.36      3.28 o 
  -7   4   3      108.07      114.42      7.72 o 
  -6   4   3       64.87       85.26      6.15 o 
  -5   4   3      686.55      639.31     19.47 o 
  -4   4   3      139.26      153.53      5.04 o 
  -3   4   3       29.23       42.87      2.01 o 
  -2   4   3      602.46      559.30     10.89 o 
  -1   4   3      148.56      157.91      4.10 o 
   0   4   3        2.59        7.18      3.24 o 
   1   4   3      926.45      897.90      5.09 o 
   2   4   3      847.09      894.40     18.05 o 
   3   4   3        0.17        3.18      1.40 o 
   4   4   3      180.76      198.65      4.18 o 
   5   4   3      904.92     1080.03     23.01 o 
   6   4   3      496.71      404.05      9.25 o 
   7   4   3      223.90      301.29     11.83 o 
   8   4   3       22.01       33.77      3.11 o 
   9   4   3        1.88       -0.04      2.85 o 
  10   4   3      103.11       92.64      5.96 o 
  11   4   3       63.79       71.28      8.56 o 
  12   4   3        0.97        4.65      4.59 o 
  13   4   3        0.45       -2.47      4.92 o 
 -10   5   3        2.71        2.40      5.14 o 
  -9   5   3       19.85       20.08      5.12 o 
  -8   5   3      136.10      130.08     10.76 o 
  -7   5   3       31.94       34.63      5.23 o 
  -6   5   3       45.72       50.05      5.40 o 
  -5   5   3       40.61       34.67      6.02 o 
  -4   5   3      961.57     1043.61     30.46 o 
  -3   5   3      356.75      379.73     11.60 o 
  -2   5   3        3.15        0.92      1.56 o 
  -1   5   3        5.32       22.26      3.42 o 
   0   5   3      118.70       98.05      4.06 o 
   1   5   3     1544.97     1402.97     56.72 o 
   2   5   3     2200.75     2255.42     46.36 o 
   3   5   3     1009.65     1052.47     18.06 o 
   4   5   3       95.18      104.71      3.63 o 
   5   5   3      355.60      312.21      6.90 o 
   6   5   3      680.04      689.95     17.35 o 
   7   5   3      185.43      169.74      5.75 o 
   8   5   3      547.82      506.23     25.41 o 
   9   5   3       69.99       50.02      5.44 o 
  10   5   3       99.13       91.06      7.88 o 
  11   5   3        8.59        6.97      7.56 o 
  12   5   3        9.05       21.70     21.26 o 
 -10   6   3        2.56        7.05      5.56 o 
  -9   6   3       16.01       24.58      7.03 o 
  -8   6   3       32.05       20.37      5.32 o 
  -7   6   3      280.08      289.95     29.10 o 
  -6   6   3       36.15       26.87      5.77 o 
  -5   6   3       15.85       23.57      3.32 o 
  -4   6   3      275.04      286.00     10.67 o 
  -3   6   3        0.22       -1.48      1.48 o 
  -2   6   3      721.16      769.17     14.67 o 
  -1   6   3       98.95       69.42      4.29 o 
   0   6   3      687.45      648.48     10.21 o 
   1   6   3     3376.31     3378.12     48.69 o 
   2   6   3      192.93      239.43      7.23 o 
   3   6   3      375.83      365.95     12.27 o 
   4   6   3      253.69      213.97      9.42 o 
   5   6   3        0.30        2.90      2.23 o 
   6   6   3      202.53      147.19      6.04 o 
   7   6   3       40.29       48.92      3.74 o 
   8   6   3       11.43       12.39      5.27 o 
   9   6   3      160.90      132.77      6.09 o 
  10   6   3       83.77       75.22      7.35 o 
  11   6   3       91.78       95.09     23.26 o 
  12   6   3       22.01       27.10      5.76 o 
 -10   7   3       18.25       27.99     18.83 o 
  -9   7   3       10.28       18.50     10.56 o 
  -8   7   3       14.96       22.38      5.12 o 
  -7   7   3       45.67       48.33      6.51 o 
  -6   7   3      104.73       88.27      8.25 o 
  -5   7   3       28.69       27.02      2.93 o 
  -4   7   3      503.84      485.73     12.67 o 
  -3   7   3      668.91      646.32     14.66 o 
  -2   7   3      293.91      320.98      9.63 o 
  -1   7   3     1007.18     1041.97     19.20 o 
   0   7   3        1.85        6.33      3.98 o 
   1   7   3      186.95      231.24      3.73 o 
   2   7   3      664.32      639.98     17.29 o 
   3   7   3        2.74        8.51      1.02 o 
   4   7   3       78.72       85.23      2.43 o 
   5   7   3       20.91       25.34      3.82 o 
   6   7   3       86.70      104.61      3.88 o 
   7   7   3        6.48        0.84      1.83 o 
   8   7   3      130.37      125.89      5.83 o 
   9   7   3      213.48      196.87      8.46 o 
  10   7   3        6.87       10.59      6.13 o 
  11   7   3        8.94        3.43      4.02 o 
  12   7   3       38.98       45.92      6.92 o 
  -9   8   3       45.32       47.99      8.98 o 
  -8   8   3        0.13        4.88      4.92 o 
  -7   8   3       29.13       28.62      6.28 o 
  -6   8   3        2.27        2.11      3.86 o 
  -5   8   3        2.90        3.34      2.57 o 
  -4   8   3       49.65       44.88      3.35 o 
  -3   8   3      128.45      100.27      6.90 o 
  -2   8   3       13.66       25.49      3.14 o 
  -1   8   3        9.36        3.75      1.54 o 
   0   8   3      437.74      407.96      7.89 o 
   1   8   3      600.92      689.10     23.20 o 
   2   8   3      442.09      481.22      6.57 o 
   3   8   3      146.07      148.51      5.14 o 
   4   8   3       56.55       49.67      1.82 o 
   5   8   3      247.58      238.97     11.26 o 
   6   8   3       60.99       52.24      2.86 o 
   7   8   3       25.66       29.20      6.61 o 
   8   8   3       24.16       38.00      4.65 o 
   9   8   3        5.86       19.72      3.54 o 
  10   8   3       13.42       14.39      3.39 o 
  11   8   3       14.97       20.98      6.28 o 
  12   8   3       22.44       20.54      9.13 o 
  -9   9   3        0.23        0.22      4.31 o 
  -8   9   3        4.70        4.86      4.87 o 
  -7   9   3       31.55       48.23      6.74 o 
  -6   9   3      146.00      173.21     20.12 o 
  -5   9   3        7.75        7.70      2.40 o 
  -4   9   3      491.61      444.79     13.42 o 
  -3   9   3      108.79       90.22      4.86 o 
  -2   9   3       53.75       23.31     10.56 o 
  -1   9   3      202.55      217.57      6.47 o 
   0   9   3      471.75      466.13     11.73 o 
   1   9   3       26.43       36.57      4.16 o 
   2   9   3        6.55        9.60      2.04 o 
   3   9   3        7.09        8.56      2.62 o 
   4   9   3        1.53        0.89      2.62 o 
   5   9   3        1.22        5.74      5.32 o 
   6   9   3       29.59       30.63      4.28 o 
   7   9   3        0.08        2.35      2.67 o 
   8   9   3        1.87       -1.74      2.00 o 
   9   9   3       81.43       92.31      8.58 o 
  10   9   3       83.12       63.70      4.86 o 
  11   9   3       31.48       34.24     12.84 o 
  12   9   3       23.46       21.40      9.99 o 
  -8  10   3       12.49        8.13      7.85 o 
  -7  10   3        8.54       18.19     16.55 o 
  -6  10   3        4.17        2.39      3.70 o 
  -5  10   3       71.60       62.62      8.38 o 
  -4  10   3        5.34        2.96      3.12 o 
  -3  10   3       15.11       13.21      2.27 o 
  -2  10   3       25.91       24.11      3.42 o 
  -1  10   3        8.34       14.22      2.41 o 
   0  10   3        3.04        3.46      1.38 o 
   1  10   3      364.82      320.48      7.54 o 
   2  10   3       13.94       13.71      5.56 o 
   3  10   3        2.54        3.18      2.52 o 
   4  10   3        0.95        4.69      2.88 o 
   5  10   3      760.96      796.90     27.54 o 
   6  10   3      245.24      220.30     11.59 o 
   7  10   3        9.67       18.40     10.41 o 
   8  10   3       24.69       23.20      4.38 o 
   9  10   3      179.51      190.71     11.85 o 
  10  10   3        4.74        2.50      7.28 o 
  11  10   3        0.37        7.70      7.42 o 
  -8  11   3        7.64        7.13      6.85 o 
  -7  11   3        0.00        1.40      3.84 o 
  -6  11   3      171.09      174.66     12.45 o 
  -5  11   3      192.26      179.27     10.96 o 
  -4  11   3      447.66      438.61     17.44 o 
  -3  11   3       58.06       56.82      5.71 o 
  -2  11   3       29.02       23.23      3.06 o 
  -1  11   3       30.37       35.22      5.34 o 
   0  11   3       30.24       37.70      2.50 o 
   1  11   3        3.76        2.43      3.01 o 
   2  11   3        1.70       13.02      6.28 o 
   3  11   3        2.96        1.63      2.74 o 
   4  11   3      230.98      226.98     10.79 o 
   5  11   3      186.37      173.62      9.57 o 
   6  11   3      427.83      411.92     17.52 o 
   7  11   3       55.96       71.35      7.16 o 
   8  11   3        3.04       15.59      6.13 o 
   9  11   3        2.37        0.95      3.49 o 
  10  11   3       23.62       37.66     12.84 o 
  11  11   3        0.85       -7.70      7.70 o 
  -7  12   3        6.37        3.71      7.13 o 
  -6  12   3        0.24        5.03      3.17 o 
  -5  12   3       73.38       73.61      7.47 o 
  -4  12   3        0.77        0.82      3.17 o 
  -3  12   3       46.09       38.85      3.70 o 
  -2  12   3       44.65       32.27      4.71 o 
  -1  12   3       29.63       28.88      3.31 o 
   0  12   3       35.37       37.76      4.63 o 
   1  12   3       11.20        7.12      3.41 o 
   2  12   3       47.56       46.09      4.94 o 
   3  12   3        6.34       14.54      3.73 o 
   4  12   3       97.16      109.29      7.67 o 
   5  12   3      134.95      138.77      9.91 o 
   6  12   3       29.29       27.64      5.34 o 
   7  12   3       42.22       66.98     12.41 o 
   8  12   3       25.97       27.61      8.27 o 
   9  12   3        2.13        3.05      4.10 o 
  10  12   3        0.87        2.00      7.70 o 
  -5  13   3        0.10        0.61      3.00 o 
  -4  13   3      192.88      187.93      9.51 o 
  -3  13   3       30.21       29.57      5.56 o 
  -2  13   3        9.67       10.80      2.84 o 
  -1  13   3        8.69       13.68      5.85 o 
   0  13   3      300.77      315.72     16.45 o 
   1  13   3        2.78        1.21      2.80 o 
   2  13   3       89.26       98.08      8.57 o 
   3  13   3      388.43      331.26     15.43 o 
   4  13   3        6.01       20.03      4.87 o 
   5  13   3        2.09       -3.57      3.63 o 
   6  13   3       13.79       19.99      4.71 o 
   7  13   3       10.03       15.28     11.13 o 
   8  13   3       55.46       48.51      6.72 o 
   9  13   3        7.24        6.24      4.11 o 
  -5  14   3        7.95       -0.57      4.85 o 
  -4  14   3        5.55        1.63      4.10 o 
  -3  14   3        2.36        0.81      3.90 o 
  -2  14   3       14.00       16.24      4.18 o 
  -1  14   3      179.49      155.83      9.79 o 
   0  14   3       12.37       13.39      5.99 o 
   1  14   3        6.63        7.42      6.85 o 
   2  14   3        8.30       14.82      5.85 o 
   3  14   3      141.08      126.06      9.86 o 
   4  14   3       69.48       78.63      9.18 o 
   5  14   3      494.41      495.62     23.81 o 
   6  14   3        9.66       15.15      5.32 o 
   7  14   3        1.02       -0.80      5.56 o 
   8  14   3        0.00       -3.27      5.85 o 
   9  14   3       10.59        9.03      6.03 o 
  -4  15   3        1.94       -6.85      6.85 o 
  -3  15   3       32.86       43.43      6.30 o 
  -2  15   3        1.63        1.16      3.28 o 
  -1  15   3        2.20        8.27      4.44 o 
   0  15   3        0.73        4.74      5.28 o 
   1  15   3       99.76       95.95      8.45 o 
   2  15   3        7.77        2.78      6.42 o 
   3  15   3       25.97       30.02      5.44 o 
   4  15   3      301.57      289.42     19.26 o 
   5  15   3      138.07      137.53     13.41 o 
   6  15   3       16.89       10.24      5.12 o 
   7  15   3       11.48       14.84      5.83 o 
   8  15   3       15.87       18.25      6.35 o 
  -2  16   3        3.64       -1.14      7.13 o 
  -1  16   3        5.48       10.30      4.46 o 
   0  16   3        0.08       -2.48      4.13 o 
   1  16   3       18.81       26.06      5.73 o 
   2  16   3        2.72        6.90      4.59 o 
   3  16   3        1.08       -0.02      5.14 o 
   4  16   3        2.87        6.26      4.33 o 
   5  16   3        0.40        2.31      4.46 o 
   6  16   3       10.04       10.99      6.25 o 
   1  17   3       27.94       37.17      6.70 o 
   2  17   3       30.74       42.30      8.65 o 
   3  17   3        2.54        0.82      6.13 o 
   4  17   3       92.62       89.54     10.60 o 
  -3 -15   4        0.56        0.86      4.85 o 
  -2 -15   4        1.51        1.71      5.71 o 
  -1 -15   4       28.22       19.69      9.99 o 
   0 -15   4       23.54       23.65      8.99 o 
   1 -15   4        3.42        1.56      4.17 o 
   2 -15   4        1.84        2.96      4.14 o 
   3 -15   4        8.01        7.79      6.13 o 
  -6 -14   4       38.67       41.37     11.98 o 
  -5 -14   4        0.62        6.60      4.42 o 
  -4 -14   4        9.70        9.50      3.33 o 
  -3 -14   4        0.54        4.26      3.61 o 
  -2 -14   4        3.52        7.50      3.63 o 
  -1 -14   4        0.48        6.11      3.32 o 
   0 -14   4       39.78       39.94      5.48 o 
   1 -14   4        7.73       -0.10      5.99 o 
   2 -14   4        8.11       17.64      7.70 o 
   3 -14   4        3.23        2.26      4.32 o 
   4 -14   4        2.46       24.03     15.55 o 
   5 -14   4        4.17        5.84      5.81 o 
  -7 -13   4        4.39        4.85      6.28 o 
  -6 -13   4        0.03       -2.04      3.31 o 
  -5 -13   4        1.66        0.86      2.74 o 
  -4 -13   4        1.57        4.26      3.22 o 
  -3 -13   4       65.60       79.47     12.68 o 
  -2 -13   4       11.85       10.86      3.90 o 
  -1 -13   4        0.06        5.80      7.28 o 
   0 -13   4       18.45       21.14     14.12 o 
   1 -13   4       21.50       32.31      9.42 o 
   2 -13   4        1.02        7.40      7.56 o 
   3 -13   4        9.72        7.69      5.99 o 
   4 -13   4       61.31       50.81      7.28 o 
   5 -13   4       14.34       24.06      6.28 o 
   6 -13   4       12.77       20.40     11.84 o 
  -8 -12   4        5.76        6.56      8.56 o 
  -7 -12   4      137.11      136.33     11.20 o 
  -6 -12   4       28.52       27.62      4.31 o 
  -5 -12   4       89.86       99.96      7.86 o 
  -4 -12   4       34.18       42.74      4.43 o 
  -3 -12   4        2.65        5.23      2.98 o 
  -2 -12   4      124.68      116.83      6.08 o 
  -1 -12   4       58.57       37.57     11.41 o 
   0 -12   4       15.22       13.70      5.85 o 
   1 -12   4        1.86       -3.41      3.41 o 
   2 -12   4        0.01        2.55      3.01 o 
   3 -12   4       73.38       85.00      7.40 o 
   4 -12   4       17.20        5.50      3.84 o 
   5 -12   4        0.62        8.79      6.85 o 
   6 -12   4      100.72       98.96     18.69 o 
   7 -12   4       25.19       30.48      7.26 o 
  -8 -11   4       11.15       20.11     14.55 o 
  -7 -11   4       15.03       14.26      9.42 o 
  -6 -11   4        4.83        6.89      6.33 o 
  -5 -11   4       45.32       56.19      7.70 o 
  -4 -11   4       46.53       56.88      4.93 o 
  -3 -11   4      116.26      109.19      5.97 o 
  -2 -11   4       14.33       20.56      3.39 o 
  -1 -11   4       54.54       50.64      7.70 o 
   0 -11   4      445.58      429.97     12.36 o 
   1 -11   4        7.10        0.92      2.92 o 
   2 -11   4       51.75       61.37     18.26 o 
   3 -11   4        1.57       -2.60      3.32 o 
   4 -11   4       13.80       24.43      5.14 o 
   5 -11   4      145.39      136.15     10.49 o 
   6 -11   4       33.02       39.44      6.24 o 
   7 -11   4        3.95        3.93      4.46 o 
   8 -11   4        0.01       -3.76      4.79 o 
  -9 -10   4       22.36       30.17      7.72 o 
  -8 -10   4        2.08       -1.69      5.28 o 
  -7 -10   4       60.90       56.31      9.27 o 
  -6 -10   4        0.08        0.30      2.13 o 
  -5 -10   4       54.23       59.11      4.70 o 
  -4 -10   4        0.32        3.04      2.47 o 
  -3 -10   4       50.22       54.21      6.46 o 
  -2 -10   4       30.74       34.41      3.59 o 
  -1 -10   4        1.34       -0.37      2.64 o 
   0 -10   4      349.85      293.65      8.83 o 
   1 -10   4      458.18      426.85     13.99 o 
   2 -10   4       77.17       78.31      6.56 o 
   3 -10   4      227.86      226.30     11.79 o 
   4 -10   4       88.71       84.28      6.94 o 
   5 -10   4      141.42      163.59     10.78 o 
   6 -10   4       64.15       56.15      6.92 o 
   7 -10   4        8.88       16.65      6.13 o 
   8 -10   4        0.98        4.85      4.04 o 
   9 -10   4        2.41        6.84      5.32 o 
  -9  -9   4        6.36        8.83      5.12 o 
  -8  -9   4        0.75        0.29      4.57 o 
  -7  -9   4        0.26        1.31      3.57 o 
  -6  -9   4       23.66       25.99      4.58 o 
  -5  -9   4       99.23       99.74      5.24 o 
  -4  -9   4        5.20        6.14      2.48 o 
  -3  -9   4       49.62       36.87      3.08 o 
  -2  -9   4        0.11       -1.71      1.81 o 
  -1  -9   4      285.07      244.78      9.86 o 
   0  -9   4      426.94      413.35     12.08 o 
   1  -9   4      124.38      108.37      3.96 o 
   2  -9   4      673.10      697.60     25.47 o 
   3  -9   4     1187.44     1155.13     38.32 o 
   4  -9   4      587.12      580.10     22.04 o 
   5  -9   4        0.12        0.68      4.14 o 
   6  -9   4      178.83      189.41     11.09 o 
   7  -9   4        0.38        1.35      3.93 o 
   8  -9   4        2.02       -1.45      4.13 o 
   9  -9   4        0.07        3.84      4.51 o 
  10  -9   4       31.51       23.68      9.42 o 
 -10  -8   4        2.21       -1.28      4.04 o 
  -9  -8   4       17.10       25.15     10.41 o 
  -8  -8   4        0.05        3.00      5.14 o 
  -7  -8   4      194.09      185.74     28.11 o 
  -6  -8   4      174.54      149.40     10.18 o 
  -5  -8   4      110.74      110.12      5.26 o 
  -4  -8   4       59.73       61.13      4.05 o 
  -3  -8   4      271.74      262.43      7.73 o 
  -2  -8   4       57.04       75.60      8.81 o 
  -1  -8   4       94.07      103.08      5.12 o 
   0  -8   4      866.59      816.99     16.83 o 
   1  -8   4       34.75       30.64      2.33 o 
   2  -8   4       99.83       98.87      5.48 o 
   3  -8   4       48.01       35.17      4.43 o 
   4  -8   4      952.45      870.41     29.04 o 
   5  -8   4       10.39       10.70      3.32 o 
   6  -8   4      174.08      189.97     10.88 o 
   7  -8   4       19.13       28.23      5.99 o 
   8  -8   4       12.95       14.40      9.84 o 
   9  -8   4        3.52        6.59      6.99 o 
  10  -8   4        0.07        2.00      7.70 o 
 -10  -7   4        6.05        8.39      5.93 o 
  -9  -7   4        0.47        2.89      4.18 o 
  -8  -7   4      117.85      124.14     18.69 o 
  -7  -7   4        0.92        9.92     10.13 o 
  -6  -7   4      134.83      147.94      6.16 o 
  -5  -7   4        0.79       -1.96      1.96 o 
  -4  -7   4       95.59       97.81      5.16 o 
  -3  -7   4      135.38      144.30      5.16 o 
  -2  -7   4       29.53       48.86      6.88 o 
  -1  -7   4      315.94      300.24      9.63 o 
   0  -7   4      553.81      551.00     11.15 o 
   1  -7   4      395.14      411.20      7.82 o 
   2  -7   4     2369.46     2339.94     46.10 o 
   3  -7   4      358.75      353.28     13.00 o 
   4  -7   4      112.41      121.38      6.76 o 
   5  -7   4       46.60       37.87      4.59 o 
   6  -7   4       93.65       95.88      7.26 o 
   7  -7   4      111.00      103.04      7.67 o 
   8  -7   4      139.22      148.60     14.55 o 
   9  -7   4       11.15        4.26      3.63 o 
  10  -7   4       13.48        8.51      5.42 o 
  11  -7   4       16.97       34.53     10.84 o 
 -10  -6   4        0.56        3.00      5.25 o 
  -9  -6   4       91.02       94.60      8.88 o 
  -8  -6   4       61.22       63.39     10.27 o 
  -7  -6   4       44.78       54.09      6.56 o 
  -6  -6   4       77.09       59.29      6.40 o 
  -5  -6   4      129.64      131.61      9.80 o 
  -4  -6   4      438.76      446.23     14.11 o 
  -3  -6   4       84.94       83.82      3.31 o 
  -2  -6   4      753.23      718.18     16.41 o 
  -1  -6   4       15.08       17.61      2.22 o 
   0  -6   4      762.97      727.83     13.22 o 
   1  -6   4      653.15      556.47      9.10 o 
   2  -6   4     2457.98     2401.67     33.91 o 
   3  -6   4        2.73        1.30      0.97 o 
   4  -6   4      130.10      123.24      3.69 o 
   5  -6   4       23.75       20.14      1.32 o 
   6  -6   4       64.33       77.23      8.36 o 
   7  -6   4      261.28      266.56     11.22 o 
   8  -6   4       47.43       46.24     23.40 o 
   9  -6   4       16.49       25.72      5.07 o 
  10  -6   4      124.58      138.37     12.98 o 
  11  -6   4       37.04       43.09     10.84 o 
 -11  -5   4        2.54       21.44     10.56 o 
 -10  -5   4        1.05        5.71      4.43 o 
  -9  -5   4       17.60       16.48      6.28 o 
  -8  -5   4       17.64       14.63      4.79 o 
  -7  -5   4       17.54       14.73      6.42 o 
  -6  -5   4      188.23      183.51     15.27 o 
  -5  -5   4        8.17        9.58      1.61 o 
  -4  -5   4      541.24      514.52     11.17 o 
  -3  -5   4      305.15      342.72      7.86 o 
  -2  -5   4        2.85       12.37      4.19 o 
  -1  -5   4      124.28      104.35      3.83 o 
   0  -5   4      767.90      748.15     12.58 o 
   1  -5   4      247.37      244.82      6.19 o 
   2  -5   4      187.71      219.18      8.87 o 
   3  -5   4      411.44      346.19     13.90 o 
   4  -5   4        1.37        1.91      2.17 o 
   5  -5   4      523.65      564.06     26.35 o 
   6  -5   4        0.97        0.49      1.32 o 
   7  -5   4      211.95      233.66      7.60 o 
   8  -5   4      156.71      135.18      6.12 o 
   9  -5   4       16.85       23.12      3.42 o 
  10  -5   4       25.98       28.35      5.64 o 
  11  -5   4       13.27       27.39      8.85 o 
 -11  -4   4        4.57        7.13      5.04 o 
 -10  -4   4       23.87       22.86      6.56 o 
  -9  -4   4       20.21       31.20      6.10 o 
  -8  -4   4       34.19       27.24      4.94 o 
  -7  -4   4      170.81      172.58     13.70 o 
  -6  -4   4      394.20      397.41     19.97 o 
  -5  -4   4        2.28        0.81      1.42 o 
  -4  -4   4       68.29       49.53      4.00 o 
  -3  -4   4        0.16        0.96      1.57 o 
  -2  -4   4      152.85      158.22      4.01 o 
  -1  -4   4      359.51      354.72     25.68 o 
   0  -4   4      969.16     1023.44     21.17 o 
   1  -4   4     3368.10     3526.95     43.96 o 
   2  -4   4      706.81      790.04     19.15 o 
   3  -4   4       15.77       47.09      3.12 o 
   4  -4   4       49.64       67.71      4.55 o 
   5  -4   4        2.97        0.86      2.85 o 
   6  -4   4        0.44        8.67      3.46 o 
   7  -4   4        8.32        8.52      4.31 o 
   8  -4   4      268.95      270.77      9.06 o 
   9  -4   4        4.27        0.98      2.39 o 
  10  -4   4       31.89       35.30      4.32 o 
  11  -4   4        0.12        0.86      7.13 o 
  12  -4   4        0.93       -2.28      6.56 o 
 -11  -3   4        3.39        5.21      4.94 o 
 -10  -3   4        9.99       16.49      6.42 o 
  -9  -3   4       34.02       41.85      6.15 o 
  -8  -3   4       44.02       39.38      5.89 o 
  -7  -3   4       64.79       70.81      9.42 o 
  -6  -3   4     1128.83     1145.75     37.85 o 
  -5  -3   4       91.34      101.69     16.69 o 
  -4  -3   4       17.70       25.14      3.89 o 
  -3  -3   4      173.73      196.22      4.29 o 
  -2  -3   4      488.54      452.65      8.10 o 
  -1  -3   4       93.82      114.48     20.83 o 
   0  -3   4       71.99       71.97      3.24 o 
   1  -3   4      380.23      420.60     12.24 o 
   2  -3   4     3792.00     4176.24     88.36 o 
   3  -3   4      919.42      918.50     37.26 o 
   4  -3   4      628.91      632.82     18.28 o 
   5  -3   4      157.05      170.42      4.95 o 
   6  -3   4       29.26       27.20      2.07 o 
   7  -3   4     1077.46     1013.11     26.53 o 
   8  -3   4      161.44      164.13      6.48 o 
   9  -3   4      127.10      136.85      6.16 o 
  10  -3   4      130.45      127.85      7.41 o 
  11  -3   4       31.08       33.68      5.61 o 
  12  -3   4        6.95       15.69      8.56 o 
 -11  -2   4       18.69       22.51     14.69 o 
 -10  -2   4        1.40        5.43      5.56 o 
  -9  -2   4        0.79        1.85      3.43 o 
  -8  -2   4       59.58       56.99      7.06 o 
  -7  -2   4     1639.95     1552.86     57.35 o 
  -6  -2   4       49.62       50.49      4.94 o 
  -5  -2   4       31.80       37.96      3.98 o 
  -4  -2   4      225.67      231.11      5.31 o 
  -3  -2   4       42.30       28.68      2.52 o 
  -2  -2   4      271.23      232.46      4.38 o 
  -1  -2   4     1907.20     1924.97     27.69 o 
   0  -2   4      179.51      184.33      5.72 o 
   1  -2   4      238.03      217.25      4.61 o 
   2  -2   4        7.48       10.94      3.57 o 
   3  -2   4      627.03      524.25     11.18 o 
   4  -2   4        1.32        9.08      1.49 o 
   5  -2   4      265.61      253.56      5.40 o 
   6  -2   4     1793.44     1841.42     43.61 o 
   7  -2   4      660.46      672.44     16.07 o 
   8  -2   4        4.92        0.03      1.98 o 
   9  -2   4      109.80       94.05      5.65 o 
  10  -2   4       31.80       41.58      3.98 o 
  11  -2   4        7.69        5.64      4.28 o 
  12  -2   4        3.73        1.43      5.85 o 
 -11  -1   4        4.63        6.99      7.56 o 
 -10  -1   4        0.49        3.37      4.59 o 
  -9  -1   4       17.66       20.51      7.42 o 
  -8  -1   4       51.76       47.50      6.15 o 
  -7  -1   4       48.89       51.15      6.65 o 
  -6  -1   4       12.47        9.47      7.13 o 
  -5  -1   4      638.97      629.47     19.83 o 
  -4  -1   4      109.29      156.05     12.84 o 
  -3  -1   4       91.22      109.63     32.67 o 
  -2  -1   4     1717.75     1825.41     24.90 o 
  -1  -1   4       38.69       38.00      1.90 o 
   0  -1   4      547.23      571.22     11.56 o 
   1  -1   4        5.22       15.32      2.13 o 
   2  -1   4     2085.63     1972.93     21.82 o 
   3  -1   4       62.40       61.53      5.15 o 
   4  -1   4     1074.63     1106.62     19.32 o 
   5  -1   4      155.00      118.29      3.30 o 
   6  -1   4      428.51      460.91     10.45 o 
   7  -1   4       87.06       90.96      5.30 o 
   8  -1   4      159.84      173.21      6.33 o 
   9  -1   4     1032.44     1017.00     27.15 o 
  10  -1   4      127.22      124.65     12.98 o 
  11  -1   4       30.68       41.12      8.42 o 
  12  -1   4       18.28       17.01      5.96 o 
 -11   0   4       33.84       33.10      7.23 o 
 -10   0   4        1.86        3.26      4.13 o 
  -9   0   4        0.59        2.85      3.63 o 
  -8   0   4       35.73       33.86      5.64 o 
  -7   0   4     1243.47     1234.43     44.82 o 
  -6   0   4       99.10       99.92     11.41 o 
  -5   0   4       35.37       32.91      4.33 o 
  -4   0   4     1629.81     1709.81     43.27 o 
  -3   0   4      207.18      146.63      8.95 o 
  -2   0   4       54.11       58.64      3.93 o 
  -1   0   4        0.54       -0.22      0.70 o 
   0   0   4     2785.27     2702.92     88.60 o 
   1   0   4     1514.70     1609.39     19.57 o 
   2   0   4      888.93      917.14     15.35 o 
   3   0   4     4727.89     4516.54     61.95 o 
   4   0   4      415.23      389.89      6.89 o 
   5   0   4      133.49      172.52      4.60 o 
   6   0   4      729.63      724.15     15.34 o 
   7   0   4     1273.30     1243.85     27.40 o 
   8   0   4      424.77      441.88     12.23 o 
   9   0   4       82.98       80.07      4.82 o 
  10   0   4        2.89        1.80      4.71 o 
  11   0   4       94.82       92.14      7.95 o 
  12   0   4       13.64       19.97      6.71 o 
  13   0   4        0.36        0.00      4.57 o 
 -11   1   4        0.18        1.44      4.83 o 
 -10   1   4       51.95       54.27      8.65 o 
  -9   1   4        4.48       15.78     10.84 o 
  -8   1   4     1388.51     1356.46     51.94 o 
  -7   1   4      117.42      119.52     10.41 o 
  -6   1   4        3.24        7.28      2.82 o 
  -5   1   4        5.35        5.85      2.42 o 
  -4   1   4        6.44       11.08      3.99 o 
  -3   1   4      346.48      318.14      5.05 o 
  -2   1   4     2669.59     2784.21     36.76 o 
  -1   1   4        0.04       -0.88      0.88 o 
   0   1   4     1810.32     1830.42     23.17 o 
   1   1   4      636.94      644.84     10.84 o 
   2   1   4      534.41      605.68     10.28 o 
   3   1   4        8.93       15.54      2.05 o 
   4   1   4      285.74      325.37      6.14 o 
   5   1   4       14.28       28.66      1.83 o 
   6   1   4      361.99      385.63      9.30 o 
   7   1   4      110.72      109.40      4.34 o 
   8   1   4      170.47      168.77      6.44 o 
   9   1   4        7.13       11.21      2.46 o 
  10   1   4        0.66       -1.37      3.12 o 
  11   1   4      190.49      173.08     10.88 o 
  12   1   4        2.28        2.85      7.70 o 
  13   1   4        2.14       -0.52      4.79 o 
 -11   2   4        4.43       -1.17      9.27 o 
 -10   2   4       84.79       77.05      8.97 o 
  -9   2   4       33.30       24.53      6.56 o 
  -8   2   4       52.43       55.38      6.76 o 
  -7   2   4       64.94       75.77     12.70 o 
  -6   2   4      100.77      101.88      7.36 o 
  -5   2   4      287.04      287.06     14.12 o 
  -4   2   4       57.56       55.95      3.29 o 
  -3   2   4      220.67      313.88     10.63 o 
  -2   2   4       39.79       43.37      2.56 o 
  -1   2   4        0.01        1.48      0.95 o 
   0   2   4     2291.94     2125.17     60.06 o 
   1   2   4       24.93       24.64      1.50 o 
   2   2   4      759.37      747.81     24.56 o 
   3   2   4     2266.58     2345.61     42.77 o 
   4   2   4      123.78      107.10      2.80 o 
   5   2   4       39.54       58.03      4.73 o 
   6   2   4      126.21      141.48      4.56 o 
   7   2   4      307.50      290.40      8.14 o 
   8   2   4      183.23      184.19      7.01 o 
   9   2   4        1.09        5.56      2.20 o 
  10   2   4       10.91        6.38      3.41 o 
  11   2   4       67.67       53.36      7.11 o 
  12   2   4       31.08       40.93     11.70 o 
  13   2   4        1.91        4.32      4.92 o 
 -11   3   4        7.53       41.02     31.53 o 
 -10   3   4       31.65       41.98     13.70 o 
  -9   3   4        3.57       -2.01      5.99 o 
  -8   3   4       12.49       14.77      5.21 o 
  -7   3   4       90.52       85.68      6.76 o 
  -6   3   4      159.64      136.70      7.47 o 
  -5   3   4      123.06      128.04      2.82 o 
  -4   3   4      591.05      650.77     13.61 o 
  -3   3   4        7.96       14.52      1.77 o 
  -2   3   4     2919.02     3145.91     78.14 o 
  -1   3   4       11.69        8.51      1.04 o 
   0   3   4      290.33      317.22      6.62 o 
   1   3   4      648.09      636.53      7.75 o 
   2   3   4     4816.61     4869.88     57.56 o 
   3   3   4      431.12      423.06      6.17 o 
   4   3   4       38.90       42.53      1.80 o 
   5   3   4      111.11      107.61      3.45 o 
   6   3   4       53.03       66.53      2.98 o 
   7   3   4      213.48      177.47      5.66 o 
   8   3   4        4.96        7.70      2.89 o 
   9   3   4        1.31        0.15      1.92 o 
  10   3   4      120.76      100.61     11.41 o 
  11   3   4        1.10       -0.57      3.83 o 
  12   3   4        9.90        9.29      4.54 o 
  13   3   4        2.03       11.77      5.89 o 
 -10   4   4        3.56        6.45      4.51 o 
  -9   4   4       15.87       24.35      5.44 o 
  -8   4   4      107.72       88.45     10.56 o 
  -7   4   4      255.46      266.86     17.98 o 
  -6   4   4       14.87       26.03      4.22 o 
  -5   4   4        6.39        9.35      4.63 o 
  -4   4   4        2.23        5.28      2.05 o 
  -3   4   4      491.94      494.88     14.21 o 
  -2   4   4      467.22      422.41      8.90 o 
  -1   4   4       43.20       54.84      2.52 o 
   0   4   4     1317.93     1204.90     16.61 o 
   1   4   4     1119.57     1166.13     15.32 o 
   2   4   4      420.17      378.23      5.72 o 
   3   4   4      173.92      147.26      3.56 o 
   4   4   4       11.51        6.18      2.71 o 
   5   4   4      471.88      440.62      9.15 o 
   6   4   4        0.53        0.65      2.20 o 
   7   4   4      630.74      581.40     17.66 o 
   8   4   4       20.78       30.48      2.89 o 
   9   4   4       11.35       18.55      3.09 o 
  10   4   4       18.54       20.50      7.74 o 
  11   4   4       51.31       51.60      6.13 o 
  12   4   4       20.32       24.54      6.66 o 
  13   4   4       48.92       48.61     13.55 o 
 -10   5   4        1.03        3.45      8.13 o 
  -9   5   4       40.32       41.23      7.20 o 
  -8   5   4        0.11        6.69      4.79 o 
  -7   5   4        1.61        3.78      8.85 o 
  -6   5   4       54.23       62.60     11.70 o 
  -5   5   4       64.67       68.93      4.87 o 
  -4   5   4      192.16      245.63      7.21 o 
  -3   5   4        0.13        1.00      3.57 o 
  -2   5   4      986.81     1074.65     19.38 o 
  -1   5   4       14.78       13.25      2.28 o 
   0   5   4     2024.71     2252.08     33.25 o 
   1   5   4       11.58       11.23      3.12 o 
   2   5   4      797.48      951.73     31.10 o 
   3   5   4        5.05        9.94      2.41 o 
   4   5   4        3.59       21.43      1.22 o 
   5   5   4      242.71      278.98      6.47 o 
   6   5   4        8.89       15.39      1.97 o 
   7   5   4        2.23        1.00      1.72 o 
   8   5   4        9.85        5.71      2.14 o 
   9   5   4        2.17        4.05      6.13 o 
  10   5   4      240.57      232.62      9.29 o 
  11   5   4        1.19       -3.07      3.73 o 
  12   5   4        1.66        3.80      4.25 o 
  13   5   4       13.12        4.54      7.13 o 
 -10   6   4       12.39       17.44     11.27 o 
  -9   6   4        1.70        2.95      4.59 o 
  -8   6   4       40.68       40.78      6.78 o 
  -7   6   4       56.05       59.72     19.69 o 
  -6   6   4       11.92       14.71      2.93 o 
  -5   6   4       18.63       17.02      4.21 o 
  -4   6   4       26.76       27.18      2.33 o 
  -3   6   4      865.74      858.60     18.52 o 
  -2   6   4     1063.04     1103.24     21.89 o 
  -1   6   4       13.90       17.02      1.58 o 
   0   6   4       14.37        9.54      1.91 o 
   1   6   4     2789.82     2879.60     66.17 o 
   2   6   4      208.82      208.57      6.56 o 
   3   6   4      601.07      578.33     14.93 o 
   4   6   4      173.43      195.75      3.66 o 
   5   6   4       57.14       34.44      5.47 o 
   6   6   4       38.69       25.25      2.66 o 
   7   6   4       20.48       22.05      3.04 o 
   8   6   4       45.99       63.44      6.68 o 
   9   6   4       24.59       15.99      3.01 o 
  10   6   4       24.25       23.09      3.59 o 
  11   6   4       25.45       29.36      5.65 o 
  12   6   4       58.77       67.07      7.67 o 
  -9   7   4        4.20        2.00      4.66 o 
  -8   7   4       91.41       73.74      7.95 o 
  -7   7   4       20.59       30.22      7.85 o 
  -6   7   4       14.60       17.68      3.77 o 
  -5   7   4        0.26        1.59      1.98 o 
  -4   7   4      101.48       99.17      4.61 o 
  -3   7   4       15.58       24.03      2.37 o 
  -2   7   4      389.03      405.82     38.79 o 
  -1   7   4        0.17        2.41      1.27 o 
   0   7   4      124.14      157.15      3.64 o 
   1   7   4      277.06      283.60     17.22 o 
   2   7   4     1576.97     1556.61     38.43 o 
   3   7   4       15.27       12.54      2.40 o 
   4   7   4      116.20      122.70      6.79 o 
   5   7   4        5.62        5.53      1.32 o 
   6   7   4     1061.85     1010.51     21.02 o 
   7   7   4      323.49      314.81      9.23 o 
   8   7   4        0.17       12.34      6.88 o 
   9   7   4       30.09       31.32      3.73 o 
  10   7   4       24.23       20.93      3.64 o 
  11   7   4       58.26       62.40     13.98 o 
  12   7   4        6.70        8.10      7.56 o 
  -9   8   4        0.68        4.41      5.20 o 
  -8   8   4        8.59       15.20      5.83 o 
  -7   8   4        1.35        6.85      3.93 o 
  -6   8   4       72.81       74.63      7.29 o 
  -5   8   4       80.84       75.32      4.76 o 
  -4   8   4      194.04      183.60      6.98 o 
  -3   8   4      334.07      307.71     10.92 o 
  -2   8   4        7.47        3.52      1.86 o 
  -1   8   4       10.33        7.52      2.33 o 
   0   8   4      940.41     1031.30     28.85 o 
   1   8   4        0.45        4.31      0.81 o 
   2   8   4        0.74        0.77      2.00 o 
   3   8   4      252.43      240.41      8.47 o 
   4   8   4       92.20      105.92      5.45 o 
   5   8   4        1.01        4.84      2.09 o 
   6   8   4       14.97       16.16      2.33 o 
   7   8   4      580.68      565.26     17.82 o 
   8   8   4        0.04        1.41      3.10 o 
   9   8   4       30.76       28.78      3.89 o 
  10   8   4       35.25       37.87      9.06 o 
  11   8   4        9.76        9.73      4.80 o 
  12   8   4        0.72       -2.28      6.56 o 
  -9   9   4       20.64       11.20      6.82 o 
  -8   9   4       75.39       78.61     10.14 o 
  -7   9   4       38.71       49.79      6.56 o 
  -6   9   4        2.93        6.53      3.98 o 
  -5   9   4       81.40       77.83      5.22 o 
  -4   9   4       37.41       42.69      6.82 o 
  -3   9   4       11.51       14.39      3.59 o 
  -2   9   4        0.43       10.12      2.88 o 
  -1   9   4      311.69      278.10      7.46 o 
   0   9   4      748.54      683.94     29.80 o 
   1   9   4       31.85       33.69      3.84 o 
   2   9   4      136.13      155.01     11.27 o 
   3   9   4       45.10       42.58      5.28 o 
   4   9   4       77.85       76.35      4.94 o 
   5   9   4      238.73      210.32      9.27 o 
   6   9   4       83.80       79.80      6.13 o 
   7   9   4      144.13      123.57     10.35 o 
   8   9   4      121.36      123.75      8.36 o 
   9   9   4       44.80       50.93      4.40 o 
  10   9   4       15.07        9.77      4.25 o 
  11   9   4        0.34       -2.28      5.99 o 
  12   9   4        0.37       -1.43      6.28 o 
  -8  10   4        7.44       15.25      6.96 o 
  -7  10   4      176.29      194.44     13.81 o 
  -6  10   4       11.81       18.09      3.43 o 
  -5  10   4       23.67       27.78      5.54 o 
  -4  10   4       39.24       44.51      4.17 o 
  -3  10   4       75.20       88.70      4.93 o 
  -2  10   4       43.57       37.24      7.16 o 
  -1  10   4       82.63       90.36      3.83 o 
   0  10   4        0.22        0.48      1.01 o 
   1  10   4      609.72      599.63     20.44 o 
   2  10   4      175.37      186.53      8.27 o 
   3  10   4       11.27       16.72      3.49 o 
   4  10   4       50.72       61.15      5.14 o 
   5  10   4        0.96        8.72      3.32 o 
   6  10   4      141.79      145.60     10.27 o 
   7  10   4       20.16       25.26      4.84 o 
   8  10   4       33.90       38.53      7.99 o 
   9  10   4       10.51       16.76      4.17 o 
  10  10   4        1.04        3.39      3.71 o 
  11  10   4       26.54       16.55     10.56 o 
  -7  11   4       82.71       93.23     10.99 o 
  -6  11   4       54.86       51.66      5.40 o 
  -5  11   4       68.09       69.20      5.60 o 
  -4  11   4        0.02        0.99      2.39 o 
  -3  11   4       15.82       20.71      3.44 o 
  -2  11   4      453.70      437.77     14.71 o 
  -1  11   4      219.04      199.58      6.53 o 
   0  11   4      209.59      252.27     11.66 o 
   1  11   4       53.54       56.72      4.94 o 
   2  11   4      140.95      133.12      8.68 o 
   3  11   4        0.57       -2.84      2.88 o 
   4  11   4       92.72       96.74      6.86 o 
   5  11   4        2.89        1.85      3.03 o 
   6  11   4      979.41      941.54     35.08 o 
   7  11   4       27.35       31.76      5.55 o 
   8  11   4      195.83      188.13     11.88 o 
   9  11   4        0.05        4.89      4.22 o 
  10  11   4        8.41       10.61      4.27 o 
  11  11   4        6.46        0.57      6.28 o 
  -7  12   4        7.15        7.13      6.28 o 
  -6  12   4       22.70       13.77      4.63 o 
  -5  12   4      102.90       80.81      7.14 o 
  -4  12   4        0.00        0.61      3.15 o 
  -3  12   4       11.89       25.07      4.43 o 
  -2  12   4        5.87       10.88      3.14 o 
  -1  12   4       18.33       29.28      9.70 o 
   0  12   4      116.01      109.47     11.56 o 
   1  12   4       32.43       27.21      4.22 o 
   2  12   4      156.48      158.79      9.18 o 
   3  12   4       95.50       87.11      6.85 o 
   4  12   4      120.43      111.68      7.97 o 
   5  12   4      729.25      704.87     29.33 o 
   6  12   4       40.77       44.64     14.12 o 
   7  12   4       10.73       12.82      4.49 o 
   8  12   4       14.30       13.70      5.04 o 
   9  12   4        1.73        1.93      4.46 o 
  10  12   4       11.30       19.54      7.42 o 
  -6  13   4        1.20        3.71      5.99 o 
  -5  13   4        0.02       -3.90      3.90 o 
  -4  13   4        6.15        4.46      7.85 o 
  -3  13   4       10.10       25.21      5.20 o 
  -2  13   4        0.94       -2.59      3.32 o 
  -1  13   4        5.14       15.94     12.84 o 
   0  13   4        5.25        6.53      4.85 o 
   1  13   4       32.26       43.31      6.13 o 
   2  13   4       68.33       47.25      5.75 o 
   3  13   4       15.24       15.27      4.04 o 
   4  13   4        0.75        4.35      3.77 o 
   5  13   4       42.12       55.90     10.13 o 
   6  13   4        0.00        4.16      4.18 o 
   7  13   4       39.99       48.58      7.23 o 
   8  13   4       20.31       18.86      5.38 o 
   9  13   4       18.66       23.10      6.13 o 
  10  13   4       24.43       55.93     15.12 o 
  -5  14   4        1.15       -7.42      7.42 o 
  -4  14   4       15.53        9.86      5.23 o 
  -3  14   4        0.39        2.66      5.14 o 
  -2  14   4       13.50        5.68      4.71 o 
  -1  14   4       10.37        4.85      6.56 o 
   0  14   4        1.69        4.55      3.61 o 
   1  14   4        3.38       -2.99      7.42 o 
   2  14   4      125.04      112.62      9.32 o 
   3  14   4        2.18        1.43      3.56 o 
   4  14   4        0.95        1.32      4.14 o 
   5  14   4      182.92      183.28     14.21 o 
   6  14   4        0.59        6.02      4.46 o 
   7  14   4        1.38        2.33      6.28 o 
   8  14   4        3.42       14.56      6.85 o 
   9  14   4        4.16        3.56      4.94 o 
  -3  15   4       19.04       26.25      6.16 o 
  -2  15   4       12.26       23.36      5.65 o 
  -1  15   4       35.96       37.63      7.11 o 
   0  15   4        3.68        2.31      3.96 o 
   1  15   4        4.31        3.53      3.82 o 
   2  15   4       81.88       73.05      7.66 o 
   3  15   4       76.68       63.98      8.13 o 
   4  15   4      261.75      279.03     19.83 o 
   5  15   4       37.76       50.11     12.13 o 
   6  15   4        0.64        3.10      4.13 o 
   7  15   4        5.78        3.81      4.92 o 
   8  15   4        2.70        2.00      6.56 o 
  -2  16   4        2.16        0.19      3.93 o 
  -1  16   4       38.35       56.49     10.27 o 
   0  16   4        0.07        1.84      4.01 o 
   1  16   4        0.90        1.43      3.82 o 
   2  16   4        0.06       16.60     12.84 o 
   3  16   4        0.30       -3.88      4.32 o 
   4  16   4        0.96        3.47      4.13 o 
   5  16   4       38.82       36.29     11.84 o 
   6  16   4       15.09       14.16      5.44 o 
   1  17   4       45.82       50.93      7.84 o 
   2  17   4        0.06        2.11      4.51 o 
   3  17   4       30.80       34.65      6.76 o 
   4  17   4        0.87       -6.85      8.56 o 
  -3 -15   5       11.69        6.85      7.70 o 
  -2 -15   5       16.34       15.12      7.99 o 
  -1 -15   5        9.23       15.98      9.42 o 
   0 -15   5       14.22       10.21      5.17 o 
   1 -15   5        0.27        6.71      4.40 o 
   2 -15   5       11.75        0.43      4.14 o 
  -5 -14   5       36.42       35.67     10.27 o 
  -4 -14   5        2.51        4.44      4.22 o 
  -3 -14   5        3.13        9.84      8.85 o 
  -2 -14   5       23.78       28.63      7.56 o 
  -1 -14   5       14.03       25.37     10.41 o 
   0 -14   5       22.06       31.75      5.71 o 
   1 -14   5       14.39       10.80      4.25 o 
   2 -14   5       15.40       18.22      5.71 o 
   3 -14   5       83.67       69.10     10.99 o 
   4 -14   5        0.05       -1.14      4.85 o 
   5 -14   5       34.57       56.06     21.26 o 
  -6 -13   5        4.31        0.14      3.70 o 
  -5 -13   5       38.67       38.24      8.42 o 
  -4 -13   5       27.80       16.33      4.17 o 
  -3 -13   5       23.36       25.13      5.12 o 
  -2 -13   5       16.01       14.81      8.99 o 
  -1 -13   5       37.54       23.93      4.52 o 
   0 -13   5       45.50       52.70      7.13 o 
   1 -13   5        0.83        1.71      3.15 o 
   2 -13   5        9.29       13.49      4.38 o 
   3 -13   5        3.82        4.78      6.28 o 
   4 -13   5       51.37       47.74      6.92 o 
   5 -13   5        4.17       16.34     20.54 o 
   6 -13   5        0.53        3.56      5.64 o 
  -7 -12   5       15.85       16.96     15.69 o 
  -6 -12   5        0.14       -2.26      4.43 o 
  -5 -12   5       27.90       27.99      4.08 o 
  -4 -12   5       81.68       98.06      6.47 o 
  -3 -12   5      235.04      229.50     10.74 o 
  -2 -12   5       15.10       25.25      5.35 o 
  -1 -12   5      115.74      101.84      9.42 o 
   0 -12   5        0.30       -1.80      2.80 o 
   1 -12   5       45.69       53.41     13.13 o 
   2 -12   5        0.00       10.84     13.27 o 
   3 -12   5       83.41       88.98     15.41 o 
   4 -12   5      241.36      217.27     14.02 o 
   5 -12   5       13.32       23.52     10.99 o 
   6 -12   5       10.21        4.69      4.94 o 
   7 -12   5       24.86       45.37     10.84 o 
  -8 -11   5       91.41      102.42     11.79 o 
  -7 -11   5        0.63        0.71      5.85 o 
  -6 -11   5        0.03       -2.57      2.93 o 
  -5 -11   5      162.32      155.18      9.69 o 
  -4 -11   5       75.35       74.94      8.84 o 
  -3 -11   5      115.57      115.95     11.52 o 
  -2 -11   5      108.16      106.58      5.79 o 
  -1 -11   5        2.90        5.34      2.81 o 
   0 -11   5      142.85      138.43      9.07 o 
   1 -11   5       21.43       27.30      5.28 o 
   2 -11   5       15.00       13.68      3.77 o 
   3 -11   5       46.40       40.04      5.20 o 
   4 -11   5       98.43       91.67      8.15 o 
   5 -11   5        1.08        4.48      3.82 o 
   6 -11   5        0.51       -2.64      5.28 o 
   7 -11   5       69.66       67.41      9.10 o 
   8 -11   5        3.47        7.05      5.32 o 
  -8 -10   5        7.95       19.61      5.75 o 
  -7 -10   5       37.56       40.18      5.84 o 
  -6 -10   5        0.13        1.85      3.73 o 
  -5 -10   5      394.75      362.07     13.02 o 
  -4 -10   5       13.11       15.26      3.94 o 
  -3 -10   5        1.95        1.28      2.72 o 
  -2 -10   5        0.00        9.68      8.74 o 
  -1 -10   5      667.25      687.38     17.99 o 
   0 -10   5        2.03        4.26      2.28 o 
   1 -10   5      580.92      574.86     21.20 o 
   2 -10   5      128.12      123.00     14.69 o 
   3 -10   5      238.58      257.37     16.26 o 
   4 -10   5       47.17       48.08      5.84 o 
   5 -10   5       12.59        5.89      4.42 o 
   6 -10   5        0.06        1.83      5.71 o 
   7 -10   5       56.33       59.28      7.80 o 
   8 -10   5        1.60       15.99     15.41 o 
   9 -10   5       21.59       32.76      7.43 o 
  -9  -9   5        5.26        3.89      6.28 o 
  -8  -9   5       74.95       73.34      9.48 o 
  -7  -9   5       11.41       18.03      7.13 o 
  -6  -9   5       48.90       41.98     10.84 o 
  -5  -9   5       75.43       82.28      5.62 o 
  -4  -9   5       36.73       45.65      6.59 o 
  -3  -9   5       29.07       33.62      6.17 o 
  -2  -9   5       30.91       35.48      3.20 o 
  -1  -9   5        9.73       20.40      2.37 o 
   0  -9   5       42.96       46.29      3.04 o 
   1  -9   5        4.64        7.89      3.01 o 
   2  -9   5       81.99       93.53      6.86 o 
   3  -9   5       71.29       69.97      6.04 o 
   4  -9   5        5.46        7.62      4.13 o 
   5  -9   5        8.16       11.27      3.83 o 
   6  -9   5        6.53        4.85      3.63 o 
   7  -9   5       10.72       21.31      4.74 o 
   8  -9   5       34.16       30.66      5.64 o 
   9  -9   5       18.78        8.82      5.93 o 
  -9  -8   5        0.07        1.57      4.04 o 
  -8  -8   5       13.66       19.05      6.04 o 
  -7  -8   5        1.71        3.20      3.53 o 
  -6  -8   5        8.66        9.98      3.03 o 
  -5  -8   5       15.57       15.28      3.01 o 
  -4  -8   5      115.02       95.74      5.21 o 
  -3  -8   5       51.40       47.25      3.22 o 
  -2  -8   5      208.38      221.14      7.77 o 
  -1  -8   5      107.22      130.71      4.69 o 
   0  -8   5      278.75      281.94      7.18 o 
   1  -8   5      667.22      579.50     26.23 o 
   2  -8   5      349.97      313.91     11.88 o 
   3  -8   5       16.47       17.97      3.43 o 
   4  -8   5       66.00       67.21      9.42 o 
   5  -8   5       15.41       32.84     10.99 o 
   6  -8   5      131.22      115.76      8.06 o 
   7  -8   5       97.84       95.40      7.97 o 
   8  -8   5       30.70       33.48      5.96 o 
   9  -8   5        4.09       -3.12      4.13 o 
  10  -8   5        2.44       -1.43      6.28 o 
 -10  -7   5       65.97       72.08      9.86 o 
  -9  -7   5        5.91       24.00     10.41 o 
  -8  -7   5       26.49       36.26     11.13 o 
  -7  -7   5       67.75       50.16      9.70 o 
  -6  -7   5      155.42      159.80     10.90 o 
  -5  -7   5       39.64       38.00      3.18 o 
  -4  -7   5        2.44        0.86      1.77 o 
  -3  -7   5       49.46       52.84      3.40 o 
  -2  -7   5       24.82       19.40      2.34 o 
  -1  -7   5       94.09       78.49      8.60 o 
   0  -7   5      308.66      313.50      9.33 o 
   1  -7   5       77.93       77.70      2.27 o 
   2  -7   5      211.94      207.21     13.70 o 
   3  -7   5      209.31      228.80      9.88 o 
   4  -7   5       50.94       47.72      4.63 o 
   5  -7   5        2.44        5.56      2.82 o 
   6  -7   5       10.90       12.55      3.43 o 
   7  -7   5       62.59       61.81      6.35 o 
   8  -7   5       57.50       46.09      6.04 o 
   9  -7   5      115.42      132.12     11.50 o 
  10  -7   5        0.02       -4.36      4.36 o 
  11  -7   5        0.48       -1.43      6.56 o 
 -10  -6   5       13.65       13.72      5.55 o 
  -9  -6   5       35.28       49.81      7.84 o 
  -8  -6   5       53.84       70.02      9.27 o 
  -7  -6   5        4.29       13.71      6.28 o 
  -6  -6   5      180.87      191.12     10.49 o 
  -5  -6   5      473.15      453.07     21.53 o 
  -4  -6   5      219.62      210.83     10.42 o 
  -3  -6   5      165.70      147.63      6.95 o 
  -2  -6   5      137.18      146.37      4.50 o 
  -1  -6   5       89.08       89.85      7.42 o 
   0  -6   5       38.03       36.15      3.95 o 
   1  -6   5      549.35      457.38     12.04 o 
   2  -6   5       96.13      102.40      5.34 o 
   3  -6   5       36.38       38.34      5.99 o 
   4  -6   5      613.81      624.32     20.18 o 
   5  -6   5       13.71       13.05      3.28 o 
   6  -6   5        1.47        7.50      2.92 o 
   7  -6   5       43.33       34.08      5.28 o 
   8  -6   5      143.29      153.03     11.38 o 
   9  -6   5       19.50       26.00     13.27 o 
  10  -6   5        1.97        1.93      3.56 o 
  11  -6   5       14.25       40.52     10.56 o 
 -10  -5   5        0.12        1.94      4.79 o 
  -9  -5   5        4.34        5.34      4.79 o 
  -8  -5   5       24.66       29.20      5.23 o 
  -7  -5   5       15.20       14.22      4.02 o 
  -6  -5   5     1057.92     1063.04     80.89 o 
  -5  -5   5      128.14      117.26      4.32 o 
  -4  -5   5       63.15       59.55      3.13 o 
  -3  -5   5       42.08       41.45      2.87 o 
  -2  -5   5      452.88      496.42     10.70 o 
  -1  -5   5      135.60      151.06      7.70 o 
   0  -5   5      358.87      344.86     10.13 o 
   1  -5   5        9.02        8.01      1.27 o 
   2  -5   5       79.24       60.79     10.41 o 
   3  -5   5        0.47        0.81      1.99 o 
   4  -5   5      135.11      106.33      8.13 o 
   5  -5   5       30.36       20.77      3.56 o 
   6  -5   5       76.00       75.64      8.99 o 
   7  -5   5      237.76      242.17     11.66 o 
   8  -5   5       36.07       37.58      5.20 o 
   9  -5   5       89.41       94.16      9.70 o 
  10  -5   5       43.32       45.62      6.76 o 
  11  -5   5       14.06       21.40      8.56 o 
 -10  -4   5        0.29        5.84      5.99 o 
  -9  -4   5       15.09       10.90      4.54 o 
  -8  -4   5       21.24       29.78      8.99 o 
  -7  -4   5        3.04        9.31      3.73 o 
  -6  -4   5       12.61        7.53      5.14 o 
  -5  -4   5       56.90       50.60      5.34 o 
  -4  -4   5       83.29       72.10      2.93 o 
  -3  -4   5      123.55      104.57      4.68 o 
  -2  -4   5       12.55       11.19      1.50 o 
  -1  -4   5      129.36      101.28      4.22 o 
   0  -4   5      364.31      419.65      7.61 o 
   1  -4   5     5234.58     5611.34     78.11 o 
   2  -4   5      105.93       98.09      4.71 o 
   3  -4   5      570.06      499.41     13.92 o 
   4  -4   5       19.76       19.30      4.14 o 
   5  -4   5        0.01        1.60      1.86 o 
   6  -4   5      121.17       93.48      3.99 o 
   7  -4   5      428.92      389.72     16.56 o 
   8  -4   5        0.15        0.93      2.07 o 
   9  -4   5       30.45       36.10      6.49 o 
  10  -4   5       25.10       35.95      5.48 o 
  11  -4   5       24.25       27.96      8.85 o 
  12  -4   5        7.02       31.67      9.70 o 
 -11  -3   5       13.43       17.61      6.65 o 
 -10  -3   5        7.12       17.70      6.99 o 
  -9  -3   5        5.77       12.13      4.64 o 
  -8  -3   5        6.82       10.72      4.99 o 
  -7  -3   5      141.23      163.24     11.21 o 
  -6  -3   5     2042.97     1952.18     63.96 o 
  -5  -3   5       89.95       87.29      5.64 o 
  -4  -3   5      256.54      268.15      6.67 o 
  -3  -3   5        0.03       -0.96      0.96 o 
  -2  -3   5       16.13       19.92      1.53 o 
  -1  -3   5        6.90        8.44      1.20 o 
   0  -3   5        0.01        6.88      1.14 o 
   1  -3   5      182.90      173.37      3.53 o 
   2  -3   5      359.14      359.98      9.88 o 
   3  -3   5       45.23       66.87      4.42 o 
   4  -3   5     3749.75     3637.58    173.76 o 
   5  -3   5        9.75        4.69      1.64 o 
   6  -3   5      295.10      327.04     11.36 o 
   7  -3   5       73.48       58.06      4.54 o 
   8  -3   5      211.93      205.93      7.09 o 
   9  -3   5      207.64      194.25     10.37 o 
  10  -3   5       32.65       28.84      3.74 o 
  11  -3   5        1.74       -1.14      5.42 o 
  12  -3   5        2.79       -2.57      6.28 o 
 -11  -2   5        0.04        0.47      4.13 o 
 -10  -2   5        3.85        4.49      4.33 o 
  -9  -2   5      254.18      219.18     13.72 o 
  -8  -2   5        9.89        2.42      3.41 o 
  -7  -2   5     1967.05     1909.11     68.19 o 
  -6  -2   5       13.68       19.50      9.70 o 
  -5  -2   5        0.01        8.46      8.42 o 
  -4  -2   5        1.70        3.62      0.79 o 
  -3  -2   5       41.55       45.92      1.82 o 
  -2  -2   5      528.79      543.60      9.64 o 
  -1  -2   5      168.48      154.19      3.66 o 
   0  -2   5      571.82      586.04     15.55 o 
   1  -2   5     1963.09     2227.86    126.76 o 
   2  -2   5      925.09      949.61     26.96 o 
   3  -2   5      208.72      374.46      7.15 o 
   4  -2   5      469.27      470.25      7.87 o 
   5  -2   5      139.83      150.41      6.45 o 
   6  -2   5       68.69       74.08      7.37 o 
   7  -2   5      492.13      455.54     11.80 o 
   8  -2   5      158.81      156.98      7.66 o 
   9  -2   5       10.50       13.84      2.94 o 
  10  -2   5       15.77       24.94      3.76 o 
  11  -2   5       11.60       10.44      4.18 o 
  12  -2   5       12.36        0.29      5.71 o 
 -11  -1   5        0.03       -0.71      4.22 o 
 -10  -1   5        4.47       -3.48      5.71 o 
  -9  -1   5        9.02        8.74      4.71 o 
  -8  -1   5       66.75       68.49      7.54 o 
  -7  -1   5      180.19      179.78     21.11 o 
  -6  -1   5      370.02      397.40     16.23 o 
  -5  -1   5      993.61      950.88     29.46 o 
  -4  -1   5      473.59      497.44     15.60 o 
  -3  -1   5       91.73       81.02      2.18 o 
  -2  -1   5     6464.55     7366.90    202.05 o 
  -1  -1   5      154.29      183.93      4.87 o 
   0  -1   5      175.82      161.47      4.99 o 
   1  -1   5       26.88       29.65      1.41 o 
   2  -1   5        0.44        0.29      1.00 o 
   3  -1   5      132.89      133.41      2.86 o 
   4  -1   5      138.24      190.23      8.12 o 
   5  -1   5       23.04       25.60      2.71 o 
   6  -1   5     1072.83     1157.76     23.20 o 
   7  -1   5      162.70      176.77      5.96 o 
   8  -1   5        4.50        6.13      2.59 o 
   9  -1   5       16.85       20.43      2.88 o 
  10  -1   5      122.81      121.53      6.44 o 
  11  -1   5       98.73      103.06      6.52 o 
  12  -1   5        0.16       -3.84      3.84 o 
 -11   0   5        8.55       11.60      5.64 o 
 -10   0   5        0.86       -2.45      4.13 o 
  -9   0   5        0.38        0.00      4.57 o 
  -8   0   5       71.31       88.58      8.36 o 
  -7   0   5      105.89      102.34     10.84 o 
  -6   0   5      129.15      144.48      8.27 o 
  -5   0   5       82.69       98.61      5.93 o 
  -4   0   5     1286.64     1301.56     35.41 o 
  -3   0   5     2436.39     2454.69     56.48 o 
  -2   0   5      335.01      289.89      5.38 o 
  -1   0   5     3388.67     3706.05     55.62 o 
   0   0   5       11.94       14.77      2.43 o 
   1   0   5        0.37       11.47      2.84 o 
   2   0   5       84.59       75.17      1.90 o 
   3   0   5     1701.73     1689.31     24.47 o 
   4   0   5      797.20      812.86     13.84 o 
   5   0   5       32.99       31.13      2.26 o 
   6   0   5       12.99       12.96      1.62 o 
   7   0   5       13.00       12.14      1.92 o 
   8   0   5      155.79      158.45      5.96 o 
   9   0   5        7.35       15.85      2.81 o 
  10   0   5       37.51       31.07      3.74 o 
  11   0   5        5.24        7.32      3.19 o 
  12   0   5       25.79       37.61      7.47 o 
  13   0   5        0.07        6.56      8.85 o 
 -11   1   5        1.96        7.01      5.80 o 
 -10   1   5        0.83        7.74      8.70 o 
  -9   1   5       47.30       46.19      6.56 o 
  -8   1   5      181.74      183.50     12.63 o 
  -7   1   5       79.48       87.80      7.36 o 
  -6   1   5      214.37      229.11     11.59 o 
  -5   1   5       61.05       71.86      6.99 o 
  -4   1   5     2234.68     2374.64    103.72 o 
  -3   1   5      699.19      646.87     14.93 o 
  -2   1   5      371.96      387.09      6.63 o 
  -1   1   5       10.78        6.52      1.13 o 
   0   1   5     1751.37     1779.33     25.55 o 
   1   1   5       45.40       37.98      2.97 o 
   2   1   5      805.03      733.90     11.09 o 
   3   1   5      215.11      172.89      3.54 o 
   4   1   5      145.93      159.49      4.37 o 
   5   1   5      254.26      253.02      5.68 o 
   6   1   5      223.32      227.64      6.17 o 
   7   1   5        1.97        5.04      1.99 o 
   8   1   5        0.63        3.13      2.03 o 
   9   1   5       25.52       26.28      3.40 o 
  10   1   5      123.11      125.79      9.27 o 
  11   1   5       33.58       45.68      4.78 o 
  12   1   5       26.05       26.26      5.61 o 
  13   1   5        0.05       -2.77      4.10 o 
 -10   2   5        9.96        8.96      6.99 o 
  -9   2   5        2.11        3.00      5.85 o 
  -8   2   5       54.15       59.45      7.39 o 
  -7   2   5       21.84       32.79      5.03 o 
  -6   2   5       94.43      106.34      8.99 o 
  -5   2   5        2.39       13.87      6.85 o 
  -4   2   5      226.69      199.14     11.51 o 
  -3   2   5     4337.80     4432.08     67.88 o 
  -2   2   5      948.81      978.65     15.62 o 
  -1   2   5     1493.70     1764.55     36.24 o 
   0   2   5      219.14      194.45      4.94 o 
   1   2   5     3886.79     3900.30     72.33 o 
   2   2   5      138.09      144.42      6.71 o 
   3   2   5      115.82      118.07      3.77 o 
   4   2   5       56.74       49.28      4.89 o 
   5   2   5      465.71      546.69     11.98 o 
   6   2   5      413.40      440.79     10.05 o 
   7   2   5      126.93      120.87      7.30 o 
   8   2   5        1.53        8.71      3.33 o 
   9   2   5      254.49      212.96      7.70 o 
  10   2   5        5.29        6.39      3.46 o 
  11   2   5      109.81      112.12      7.21 o 
  12   2   5       22.74       11.72      4.63 o 
  13   2   5       62.15       58.98      9.84 o 
 -10   3   5       13.92       12.71      7.85 o 
  -9   3   5       31.71       35.42      7.23 o 
  -8   3   5        8.79        5.41      9.13 o 
  -7   3   5        4.75        3.28      3.23 o 
  -6   3   5       24.41       25.02      4.59 o 
  -5   3   5      101.16      104.56      6.15 o 
  -4   3   5        6.33        4.64      1.70 o 
  -3   3   5       53.99       53.13      2.08 o 
  -2   3   5      286.49      345.08      6.81 o 
  -1   3   5      158.12      130.42      5.85 o 
   0   3   5       17.53       39.04      2.52 o 
   1   3   5       91.57      120.40      2.47 o 
   2   3   5     7017.46     7239.87    101.24 o 
   3   3   5      188.94      230.97      7.50 o 
   4   3   5       71.30       60.30      5.02 o 
   5   3   5      130.32      118.75      3.73 o 
   6   3   5        2.97       26.65      4.40 o 
   7   3   5       94.81       75.42      3.67 o 
   8   3   5       19.77       21.06      2.64 o 
   9   3   5        1.13        2.87      2.39 o 
  10   3   5      289.84      255.87     10.62 o 
  11   3   5       47.76       53.01      5.08 o 
  12   3   5       18.47       22.42      8.85 o 
  13   3   5        7.48        5.90      5.00 o 
 -10   4   5        0.04        2.66      5.03 o 
  -9   4   5        4.97        9.13      6.99 o 
  -8   4   5       20.29       21.01      5.75 o 
  -7   4   5       19.26       25.67      6.85 o 
  -6   4   5       49.37       68.45      9.84 o 
  -5   4   5      226.53      207.12      5.19 o 
  -4   4   5       23.05       26.24      3.50 o 
  -3   4   5      638.47      665.40     13.25 o 
  -2   4   5       91.88      103.75      4.14 o 
  -1   4   5     1592.42     1531.26    162.86 o 
   0   4   5     1532.57     1495.24     25.44 o 
   1   4   5      134.20      142.11      2.73 o 
   2   4   5      811.53      885.12     11.24 o 
   3   4   5     3192.29     3529.08     48.13 o 
   4   4   5       11.50       14.14      1.64 o 
   5   4   5     1671.85     2006.77     36.00 o 
   6   4   5      179.61      162.13      4.92 o 
   7   4   5      175.89      155.88      5.62 o 
   8   4   5        0.05        0.05      1.94 o 
   9   4   5        4.00        5.59      2.51 o 
  10   4   5        5.56        6.70      2.67 o 
  11   4   5        7.62       17.04      5.63 o 
  12   4   5        0.03       -3.65      4.54 o 
  13   4   5        1.62       -4.54      4.54 o 
 -10   5   5       36.83       48.20      9.27 o 
  -9   5   5       14.95       15.53      7.13 o 
  -8   5   5       86.37       72.95      7.75 o 
  -7   5   5       10.72        7.85      4.04 o 
  -6   5   5       33.45       39.56      5.54 o 
  -5   5   5      161.38      163.27      7.45 o 
  -4   5   5       94.11      117.98      3.87 o 
  -3   5   5      775.33      736.61     15.39 o 
  -2   5   5      650.22      672.08     13.39 o 
  -1   5   5       77.31       76.67      8.56 o 
   0   5   5      243.22      286.64      6.82 o 
   1   5   5       38.53       30.89      2.27 o 
   2   5   5      831.58      838.88     35.65 o 
   3   5   5       33.25       41.83      2.99 o 
   4   5   5       13.35        3.86      0.97 o 
   5   5   5       17.68       24.01      3.58 o 
   6   5   5      559.64      613.10     13.71 o 
   7   5   5       13.61       15.52      2.19 o 
   8   5   5      324.14      342.03     10.56 o 
   9   5   5        0.73       -1.32      2.31 o 
  10   5   5      135.75      137.17      7.47 o 
  11   5   5        1.64       13.42      7.20 o 
  12   5   5       12.44        7.70      4.84 o 
  13   5   5       33.57       36.29      9.99 o 
  -9   6   5       18.18       24.38      6.28 o 
  -8   6   5       26.57       31.46      6.04 o 
  -7   6   5       15.89       16.49      4.83 o 
  -6   6   5       60.80       51.88      9.13 o 
  -5   6   5        8.56       11.27      3.19 o 
  -4   6   5      160.68      160.57      8.96 o 
  -3   6   5      256.94      268.75      7.55 o 
  -2   6   5     1600.08     1568.65     31.53 o 
  -1   6   5      471.53      420.24     25.91 o 
   0   6   5      524.18      601.31     26.99 o 
   1   6   5     1274.68     1379.56     19.85 o 
   2   6   5      871.53      888.58     25.82 o 
   3   6   5      579.63      661.20     17.25 o 
   4   6   5      164.66      158.01      2.59 o 
   5   6   5       36.50       41.49      1.76 o 
   6   6   5       19.61       20.34      2.34 o 
   7   6   5       30.09       42.57      3.35 o 
   8   6   5       34.84       34.16      3.48 o 
   9   6   5      109.64       83.78      4.86 o 
  10   6   5        0.10        4.43      2.54 o 
  11   6   5       48.85       43.06      4.38 o 
  12   6   5       10.94       11.78      5.23 o 
  -9   7   5        3.06       -0.43      4.04 o 
  -8   7   5        0.16       -2.06      4.74 o 
  -7   7   5       15.80       26.25      8.99 o 
  -6   7   5        4.26       14.55      4.38 o 
  -5   7   5      180.09      180.79      6.71 o 
  -4   7   5        0.72        9.45      5.99 o 
  -3   7   5       43.40       46.45      3.36 o 
  -2   7   5      355.77      356.58     34.52 o 
  -1   7   5       72.55       55.18      2.68 o 
   0   7   5      447.81      420.93      8.21 o 
   1   7   5       41.13       43.37      1.14 o 
   2   7   5      955.13     1053.16     27.54 o 
   3   7   5       11.22       10.42      2.22 o 
   4   7   5        2.49        4.85      3.42 o 
   5   7   5        4.87        2.52      1.15 o 
   6   7   5       42.02       39.43      2.15 o 
   7   7   5      106.32       84.13      4.36 o 
   8   7   5      200.74      179.93      7.12 o 
   9   7   5       15.25       25.28      3.40 o 
  10   7   5        0.01       -2.49      2.49 o 
  11   7   5        0.07       -2.93      2.93 o 
  12   7   5        0.95       -6.85      6.85 o 
  -9   8   5        0.89        6.64      5.14 o 
  -8   8   5        6.74       21.10     14.69 o 
  -7   8   5        4.30       13.98      4.64 o 
  -6   8   5        1.85       -0.48      2.92 o 
  -5   8   5        5.58        0.94      2.11 o 
  -4   8   5       10.75       10.31      2.28 o 
  -3   8   5      149.47      152.62      6.70 o 
  -2   8   5      234.79      210.44      8.47 o 
  -1   8   5      101.08       87.04      4.37 o 
   0   8   5     1036.87     1070.33     19.54 o 
   1   8   5      492.51      581.44     17.87 o 
   2   8   5       24.33       31.85      3.23 o 
   3   8   5       21.08       20.57      2.92 o 
   4   8   5        0.92        2.51      4.71 o 
   5   8   5       81.33       97.14      5.75 o 
   6   8   5      403.92      347.03     12.23 o 
   7   8   5     2931.04     2758.33     62.49 o 
   8   8   5       13.27       10.96      4.34 o 
   9   8   5        0.88       -2.26      2.26 o 
  10   8   5        4.92        5.16      5.58 o 
  11   8   5        0.99        0.64      4.85 o 
  12   8   5        1.13        2.00      6.28 o 
  -8   9   5      155.22      183.15     26.68 o 
  -7   9   5        3.38        2.85      4.64 o 
  -6   9   5        0.53        0.43      4.99 o 
  -5   9   5        9.21        9.19      3.39 o 
  -4   9   5       40.76       46.33      3.98 o 
  -3   9   5      139.18      138.39      6.33 o 
  -2   9   5      183.38      194.90      8.37 o 
  -1   9   5        0.14        0.74      3.34 o 
   0   9   5       39.59       43.77      3.93 o 
   1   9   5      323.36      361.87     13.30 o 
   2   9   5       29.83       25.38      3.32 o 
   3   9   5        8.41       12.08      3.01 o 
   4   9   5      286.51      273.52     11.13 o 
   5   9   5        4.47        1.71      2.67 o 
   6   9   5     2148.94     2109.86     66.74 o 
   7   9   5      231.43      243.98     12.06 o 
   8   9   5       95.11       83.74      6.50 o 
   9   9   5        2.51        6.93      4.02 o 
  10   9   5       69.39       85.48     11.98 o 
  11   9   5       16.30       25.40      8.56 o 
  12   9   5        9.82       18.83      9.13 o 
  -8  10   5       12.88        7.34      5.52 o 
  -7  10   5       19.82       40.36      6.86 o 
  -6  10   5        0.28        3.45      3.98 o 
  -5  10   5       43.56       40.18      4.15 o 
  -4  10   5       76.01       82.23      5.37 o 
  -3  10   5       12.40       13.28      4.33 o 
  -2  10   5      229.05      234.65      8.12 o 
  -1  10   5       63.15       48.77      3.09 o 
   0  10   5       70.23       64.34      6.89 o 
   1  10   5      152.38      160.40      7.86 o 
   2  10   5       22.60       21.18      3.77 o 
   3  10   5      174.06      198.15     19.12 o 
   4  10   5        6.80       15.75      3.53 o 
   5  10   5      504.59      564.56     21.49 o 
   6  10   5      191.19      195.75     10.98 o 
   7  10   5      700.90      736.56     30.14 o 
   8  10   5       31.36       30.66      5.12 o 
   9  10   5        1.85       -1.13      3.08 o 
  10  10   5        0.09        5.48      4.57 o 
  11  10   5        0.03       12.84      7.99 o 
  -7  11   5        9.96        8.68      4.94 o 
  -6  11   5      168.26      153.23     12.89 o 
  -5  11   5       23.88       15.70      4.51 o 
  -4  11   5       29.51       34.29      5.84 o 
  -3  11   5        0.22        6.53      3.96 o 
  -2  11   5        7.94        6.21      2.29 o 
  -1  11   5        9.50       10.60      1.86 o 
   0  11   5       46.05       53.96      5.68 o 
   1  11   5       62.75       62.11     11.70 o 
   2  11   5      153.07      120.90      7.26 o 
   3  11   5        9.07        9.70      6.42 o 
   4  11   5       55.07       61.92      6.42 o 
   5  11   5      115.48      104.72      7.67 o 
   6  11   5      651.84      650.17     26.08 o 
   7  11   5        6.60        9.39      3.82 o 
   8  11   5      167.33      158.33     25.25 o 
   9  11   5        7.99        7.62      4.54 o 
  10  11   5       53.07       40.59      7.99 o 
  11  11   5       29.19       20.83      9.42 o 
  -6  12   5        0.62       10.84      6.85 o 
  -5  12   5       13.92        9.78      3.67 o 
  -4  12   5        0.37        0.87      2.41 o 
  -3  12   5      111.69       99.82      8.28 o 
  -2  12   5      243.83      222.75     15.41 o 
  -1  12   5        7.63       10.38      4.42 o 
   0  12   5       56.32       57.27     11.98 o 
   1  12   5        2.64        6.77      3.32 o 
   2  12   5        0.06        4.80      3.12 o 
   3  12   5       12.07        9.13      3.63 o 
   4  12   5      209.57      215.29     13.00 o 
   5  12   5      616.40      687.07     28.66 o 
   6  12   5       43.73       54.26     11.70 o 
   7  12   5       49.02       61.38      7.26 o 
   8  12   5       65.72       79.74      7.75 o 
   9  12   5        1.98        6.68      4.54 o 
  10  12   5       62.21       58.33     10.41 o 
  -5  13   5       11.77       22.31     11.27 o 
  -4  13   5        0.83        0.88      5.56 o 
  -3  13   5       98.74       88.49     11.56 o 
  -2  13   5        2.85       -2.09      3.48 o 
  -1  13   5       23.45       36.85      5.73 o 
   0  13   5       66.82       76.08      8.56 o 
   1  13   5      364.45      367.42     21.11 o 
   2  13   5       42.21       42.51      6.42 o 
   3  13   5      105.77       96.32      7.87 o 
   4  13   5        2.43        4.47      3.98 o 
   5  13   5       90.23      103.47      8.68 o 
   6  13   5        5.44        3.36      6.71 o 
   7  13   5        0.00       -3.38      3.82 o 
   8  13   5        0.37        5.42      4.63 o 
   9  13   5        4.96       12.66      5.00 o 
  10  13   5        7.33        7.99      5.34 o 
  -4  14   5       20.02       26.21      6.09 o 
  -3  14   5        2.39        4.82      4.13 o 
  -2  14   5        1.58        2.49      3.82 o 
  -1  14   5       67.29       57.06     14.27 o 
   0  14   5        2.14        3.21      3.84 o 
   1  14   5       25.38       34.02      5.96 o 
   2  14   5       18.36       28.70     10.56 o 
   3  14   5       11.22       17.85      4.64 o 
   4  14   5       93.16       86.68      8.85 o 
   5  14   5        2.66       -1.19      4.28 o 
   6  14   5        4.87       13.15      8.42 o 
   7  14   5      133.48      153.54     11.57 o 
   8  14   5        8.82       10.16      5.00 o 
   9  14   5       12.13       12.36      6.50 o 
  -3  15   5       84.21       80.77     10.99 o 
  -2  15   5       55.48       59.96     19.26 o 
  -1  15   5        4.89        6.73      4.22 o 
   0  15   5       59.45       78.45     12.98 o 
   1  15   5        0.43        3.22      4.11 o 
   2  15   5       14.39       25.94      6.71 o 
   3  15   5      105.97      109.71     12.41 o 
   4  15   5       20.36       21.27      5.81 o 
   5  15   5       71.38       74.11      8.77 o 
   6  15   5       19.84       24.49      6.44 o 
   7  15   5       14.39       17.30      6.71 o 
   8  15   5        3.58       10.82      6.42 o 
  -1  16   5        0.29       -0.24      4.02 o 
   0  16   5        3.23        0.26      3.93 o 
   1  16   5        0.65        6.48      4.87 o 
   2  16   5       28.08       33.45      6.98 o 
   3  16   5        4.14        2.98      4.38 o 
   4  16   5        2.62        5.39      4.99 o 
   5  16   5       21.08       17.11      5.44 o 
   6  16   5       15.90       23.10      8.27 o 
   2  17   5        0.11       -0.14      3.83 o 
   3  17   5       46.31       37.48      7.16 o 
  -1 -15   6        3.30       -0.57      5.71 o 
   0 -15   6       12.42       17.28      7.13 o 
   1 -15   6        4.49        9.34      4.66 o 
  -4 -14   6        5.02        5.70      7.56 o 
  -3 -14   6        0.14       -0.29      5.14 o 
  -2 -14   6        5.63       -0.63      3.54 o 
  -1 -14   6        0.23        1.43      4.04 o 
   0 -14   6        1.42        6.93      7.70 o 
   1 -14   6       17.52       19.31     15.84 o 
   2 -14   6        0.07       -1.22      4.13 o 
   3 -14   6        7.72        7.56      5.25 o 
   4 -14   6       56.15       70.51      9.88 o 
  -5 -13   6       11.31       25.67      4.94 o 
  -4 -13   6        2.86        8.02      3.93 o 
  -3 -13   6        4.87        1.40      8.13 o 
  -2 -13   6        1.11        3.54      3.80 o 
  -1 -13   6       17.87       24.35      5.45 o 
   0 -13   6        4.04        3.85      3.83 o 
   1 -13   6        3.49        0.24      3.19 o 
   2 -13   6       39.65       47.17     13.41 o 
   3 -13   6       17.67       16.67      5.75 o 
   4 -13   6      278.31      289.54     17.33 o 
   5 -13   6       19.61       13.42      5.69 o 
   6 -13   6       16.12       -4.39      6.56 o 
  -6 -12   6       20.58       22.71      8.70 o 
  -5 -12   6      154.28      130.82      8.36 o 
  -4 -12   6       17.54       28.46      4.77 o 
  -3 -12   6        0.89        0.29      2.29 o 
  -2 -12   6        0.80        1.50      7.56 o 
  -1 -12   6       65.46       59.46      7.13 o 
   0 -12   6       22.15       22.18      4.71 o 
   1 -12   6        3.44       14.59     11.13 o 
   2 -12   6        1.34        1.40      3.29 o 
   3 -12   6      100.33      103.00     10.32 o 
   4 -12   6        0.99        7.56      4.64 o 
   5 -12   6        1.54        7.17      5.32 o 
   6 -12   6        0.24        7.32      5.35 o 
   7 -12   6       18.79       18.69      6.05 o 
  -7 -11   6        0.13        0.71      3.43 o 
  -6 -11   6       37.29       46.97      9.56 o 
  -5 -11   6        8.01       14.94      5.36 o 
  -4 -11   6        9.04       14.56      3.74 o 
  -3 -11   6      105.59      107.97      7.05 o 
  -2 -11   6      768.88      745.87     29.21 o 
  -1 -11   6       10.26       20.05      4.64 o 
   0 -11   6       13.42        9.73      3.61 o 
   1 -11   6        4.28        0.11      2.85 o 
   2 -11   6        1.04        2.99      3.21 o 
   3 -11   6      222.36      215.84     13.01 o 
   4 -11   6       28.14       24.20      6.13 o 
   5 -11   6      157.45      152.76     10.87 o 
   6 -11   6       59.53       76.55     10.13 o 
   7 -11   6        5.48        2.56      7.99 o 
   8 -11   6        0.51        8.38      6.35 o 
  -8 -10   6        7.18       17.07      8.99 o 
  -7 -10   6        7.95       21.27      7.13 o 
  -6 -10   6       38.68       42.98      6.58 o 
  -5 -10   6       55.59       55.40      4.79 o 
  -4 -10   6        4.49        9.66      3.17 o 
  -3 -10   6       65.62       71.43      5.43 o 
  -2 -10   6        0.00        2.08      4.35 o 
  -1 -10   6      162.70      147.06      8.65 o 
   0 -10   6        7.11        6.56      3.32 o 
   1 -10   6        4.79       12.42     10.13 o 
   2 -10   6       41.89       50.15      6.01 o 
   3 -10   6      359.69      345.83     18.83 o 
   4 -10   6       48.26       60.11     10.41 o 
   5 -10   6       74.61       73.72      9.13 o 
   6 -10   6       16.41       12.74      5.23 o 
   7 -10   6        4.94        2.75      4.38 o 
   8 -10   6        1.20        4.83      4.33 o 
   9 -10   6       15.22       17.41      5.85 o 
  -8  -9   6       40.46       53.69      8.08 o 
  -7  -9   6       18.43       27.63      8.70 o 
  -6  -9   6       13.91       12.17      4.83 o 
  -5  -9   6      268.78      259.78      9.73 o 
  -4  -9   6      427.83      389.92     29.10 o 
  -3  -9   6       35.67       40.03      3.65 o 
  -2  -9   6      259.91      213.67     18.31 o 
  -1  -9   6       47.46       52.19      3.52 o 
   0  -9   6      538.79      479.66     22.12 o 
   1  -9   6      344.92      321.75     13.79 o 
   2  -9   6      339.02      317.75     16.55 o 
   3  -9   6      100.80       95.96      8.70 o 
   4  -9   6       86.19       84.80     15.98 o 
   5  -9   6        2.76        7.85      3.83 o 
   6  -9   6        0.45       -3.43      3.43 o 
   7  -9   6       27.88       31.22      5.89 o 
   8  -9   6       48.76       48.85      7.43 o 
   9  -9   6        7.64        7.81      5.20 o 
  -9  -8   6       11.27        5.56      4.84 o 
  -8  -8   6       19.11       30.84      7.16 o 
  -7  -8   6       22.00       17.77      7.70 o 
  -6  -8   6       13.31        9.17      4.18 o 
  -5  -8   6      168.35      162.98      7.15 o 
  -4  -8   6       10.32        5.04      3.05 o 
  -3  -8   6      257.67      250.43      8.94 o 
  -2  -8   6      179.73      176.55      6.19 o 
  -1  -8   6        7.91       18.24      2.49 o 
   0  -8   6       42.97       36.15      2.50 o 
   1  -8   6      134.58      126.35      7.06 o 
   2  -8   6       50.35       64.28      5.69 o 
   3  -8   6      225.55      205.55      9.97 o 
   4  -8   6        2.77        0.69      3.00 o 
   5  -8   6        2.49        2.43      3.03 o 
   6  -8   6       39.23       40.25      5.45 o 
   7  -8   6        4.49        3.48      3.84 o 
   8  -8   6       49.00       37.33      6.70 o 
   9  -8   6       12.08       10.59      5.35 o 
  10  -8   6        4.39        4.70      4.51 o 
  -9  -7   6        0.94        2.36      4.66 o 
  -8  -7   6        0.44        2.28      3.71 o 
  -7  -7   6       31.27       29.51      5.76 o 
  -6  -7   6       61.92       55.76      6.58 o 
  -5  -7   6       14.81       14.14      2.86 o 
  -4  -7   6       13.13       18.86      2.76 o 
  -3  -7   6       31.77       28.06      4.46 o 
  -2  -7   6        0.06        7.13      4.57 o 
  -1  -7   6       25.74       33.19      2.71 o 
   0  -7   6       86.39       73.27      3.30 o 
   1  -7   6        0.84       -2.62      2.92 o 
   2  -7   6       40.12       36.86      5.42 o 
   3  -7   6      171.24      152.99      8.08 o 
   4  -7   6       92.17       85.54      6.25 o 
   5  -7   6        1.18        1.00      2.62 o 
   6  -7   6       98.23       98.58      8.77 o 
   7  -7   6       10.01        2.44      3.56 o 
   8  -7   6       10.07       17.85      5.14 o 
   9  -7   6        4.51        5.00      9.13 o 
  10  -7   6       22.89       27.45      5.84 o 
 -10  -6   6        0.27        1.17      6.42 o 
  -9  -6   6        4.78        7.89      4.74 o 
  -8  -6   6        0.17       -3.07      3.70 o 
  -7  -6   6       42.51       60.63      6.85 o 
  -6  -6   6      410.92      405.85     18.85 o 
  -5  -6   6     2191.34     2178.68     54.57 o 
  -4  -6   6      126.88      115.14      5.18 o 
  -3  -6   6        2.87       10.69      2.00 o 
  -2  -6   6        0.50        1.23      1.51 o 
  -1  -6   6        1.62        5.24      2.65 o 
   0  -6   6      197.33      193.68      9.94 o 
   1  -6   6      482.09      475.56      8.61 o 
   2  -6   6      181.81      157.78      7.05 o 
   3  -6   6     1686.63     1708.43     50.23 o 
   4  -6   6       30.84       35.08      4.14 o 
   5  -6   6      238.56      237.79     11.33 o 
   6  -6   6        0.00        2.38      3.01 o 
   7  -6   6       27.38       31.88      4.94 o 
   8  -6   6       73.79       72.58     11.27 o 
   9  -6   6       24.63       23.08      5.03 o 
  10  -6   6       10.97       14.22      4.71 o 
  11  -6   6        1.89       -0.86      5.71 o 
 -10  -5   6       13.67       36.04     14.41 o 
  -9  -5   6       28.14       36.89      7.19 o 
  -8  -5   6       67.05       67.12      7.47 o 
  -7  -5   6       97.42       98.26     25.25 o 
  -6  -5   6      561.66      565.05     31.67 o 
  -5  -5   6       99.83       91.08      5.39 o 
  -4  -5   6        6.81       13.38      2.13 o 
  -3  -5   6        8.68       13.57      2.32 o 
  -2  -5   6      185.27      170.56      6.24 o 
  -1  -5   6      221.37      251.60      8.45 o 
   0  -5   6     1534.61     1569.25     28.74 o 
   1  -5   6      427.73      411.94      8.76 o 
   2  -5   6       40.78       37.09      3.32 o 
   3  -5   6       10.25       -1.28      2.02 o 
   4  -5   6      129.60      121.00      7.03 o 
   5  -5   6        3.89       19.70      3.32 o 
   6  -5   6       49.71       44.14      4.64 o 
   7  -5   6      266.98      264.92     12.21 o 
   8  -5   6      188.26      175.86     10.96 o 
   9  -5   6       12.06       17.13      5.71 o 
  10  -5   6       22.35       34.20      7.19 o 
  11  -5   6        0.00       16.83      8.27 o 
 -10  -4   6        0.28        3.06      4.54 o 
  -9  -4   6        5.57        4.24      4.59 o 
  -8  -4   6        7.53        8.03     11.13 o 
  -7  -4   6        9.79        5.99      3.63 o 
  -6  -4   6      409.76      393.23     17.32 o 
  -5  -4   6      116.93      121.82      8.56 o 
  -4  -4   6      222.00      201.39      5.82 o 
  -3  -4   6      345.56      304.26      7.33 o 
  -2  -4   6       47.53       46.64      4.54 o 
  -1  -4   6      313.65      340.76     10.28 o 
   0  -4   6        8.06        8.15      1.52 o 
   1  -4   6      185.68      233.02      6.64 o 
   2  -4   6        0.29       -1.85      1.85 o 
   3  -4   6       45.90       45.56      3.53 o 
   4  -4   6       46.28       43.57      7.42 o 
   5  -4   6      298.58      270.19     10.84 o 
   6  -4   6      389.64      401.36     14.53 o 
   7  -4   6       32.36       24.51      6.28 o 
   8  -4   6       17.06       11.68      3.70 o 
   9  -4   6       14.98       25.43      5.76 o 
  10  -4   6        0.00       -0.72      3.59 o 
  11  -4   6        9.19       13.38      5.56 o 
  12  -4   6        8.43       -1.71      6.56 o 
 -10  -3   6        1.53       -0.43      4.04 o 
  -9  -3   6        5.01        9.39      5.07 o 
  -8  -3   6       40.52       49.12      9.70 o 
  -7  -3   6       14.73       13.27      4.13 o 
  -6  -3   6      170.76      156.61     11.70 o 
  -5  -3   6      226.61      232.08     11.70 o 
  -4  -3   6       43.28       39.66      2.00 o 
  -3  -3   6        2.04        8.02      3.15 o 
  -2  -3   6      442.14      478.16     10.15 o 
  -1  -3   6       22.05       14.08      2.98 o 
   0  -3   6        0.96       -0.12      1.99 o 
   1  -3   6        9.19       11.21      1.19 o 
   2  -3   6      272.41      265.27     13.07 o 
   3  -3   6        1.17        3.28      1.82 o 
   4  -3   6      357.12      368.48     11.97 o 
   5  -3   6      162.77      145.94     11.20 o 
   6  -3   6      500.39      525.45     11.00 o 
   7  -3   6        2.19        0.80      1.23 o 
   8  -3   6        3.21        2.56      2.22 o 
   9  -3   6       48.85       56.89     13.55 o 
  10  -3   6        0.08       -3.36      3.36 o 
  11  -3   6        0.00       11.06     11.41 o 
  12  -3   6       70.72       75.33     15.98 o 
 -10  -2   6        3.39       -5.15      6.71 o 
  -9  -2   6        1.79        9.50      4.94 o 
  -8  -2   6        5.50       11.56      4.44 o 
  -7  -2   6      160.35      148.19     10.55 o 
  -6  -2   6      323.25      292.03     13.42 o 
  -5  -2   6        5.73       -0.98      2.67 o 
  -4  -2   6       39.44       46.57      1.79 o 
  -3  -2   6       64.60       65.67      2.33 o 
  -2  -2   6       42.16       41.30      2.22 o 
  -1  -2   6       56.12       75.67      6.00 o 
   0  -2   6       18.97       24.63      7.28 o 
   1  -2   6      229.33      256.43      4.75 o 
   2  -2   6      200.79      219.13      4.10 o 
   3  -2   6     1883.82     1894.68     22.60 o 
   4  -2   6      987.27      980.28     16.71 o 
   5  -2   6       27.24       40.65      5.01 o 
   6  -2   6      130.37      105.88      8.21 o 
   7  -2   6       14.89       31.59      3.45 o 
   8  -2   6        7.95        6.96      1.84 o 
   9  -2   6      228.99      243.24     10.12 o 
  10  -2   6       18.37       12.78      2.94 o 
  11  -2   6        9.11       14.02      4.74 o 
  12  -2   6        0.31        3.99      6.28 o 
 -10  -1   6       14.24       23.09      9.42 o 
  -9  -1   6        6.08       12.55      7.13 o 
  -8  -1   6       16.76       28.17      5.25 o 
  -7  -1   6      186.98      172.95     10.79 o 
  -6  -1   6      154.98      161.91      9.57 o 
  -5  -1   6      316.26      352.03     13.92 o 
  -4  -1   6       19.62       10.86      3.32 o 
  -3  -1   6        0.00        5.13      2.76 o 
  -2  -1   6      717.95      893.20     28.61 o 
  -1  -1   6      167.82      167.77      4.13 o 
   0  -1   6        7.12       15.28      1.36 o 
   1  -1   6     1644.49     1770.85     38.41 o 
   2  -1   6      253.60      277.22      4.80 o 
   3  -1   6      122.56      149.21      2.88 o 
   4  -1   6     1206.28     1296.49     20.66 o 
   5  -1   6        2.57        4.69      1.65 o 
   6  -1   6       26.05       24.18      2.02 o 
   7  -1   6      964.72      992.55     22.31 o 
   8  -1   6      132.62      135.41      5.61 o 
   9  -1   6       33.42       28.52      3.37 o 
  10  -1   6        0.10        2.67      2.39 o 
  11  -1   6        7.77        3.06      2.70 o 
  12  -1   6       67.28       59.64     11.41 o 
 -10   0   6        5.60        6.42      7.85 o 
  -9   0   6        2.82        0.99      4.04 o 
  -8   0   6       11.26       27.45      5.68 o 
  -7   0   6        1.55        8.09      3.99 o 
  -6   0   6      395.71      389.46     16.64 o 
  -5   0   6      134.64      133.65      8.36 o 
  -4   0   6      219.31      233.25     10.59 o 
  -3   0   6       69.19       89.20      2.48 o 
  -2   0   6      997.47     1010.90     17.06 o 
  -1   0   6     1941.22     2070.22     35.69 o 
   0   0   6       11.67       15.78      1.71 o 
   1   0   6       75.38       81.73      3.12 o 
   2   0   6     1230.52     1213.44     18.36 o 
   3   0   6      790.57      725.59     11.83 o 
   4   0   6       30.02       34.51      2.29 o 
   5   0   6      447.18      459.88      9.12 o 
   6   0   6      445.90      481.92     11.07 o 
   7   0   6       48.73       65.10      3.70 o 
   8   0   6        0.60        0.72      1.89 o 
   9   0   6       12.05       18.05      4.02 o 
  10   0   6      105.27      106.49      6.56 o 
  11   0   6       89.51       85.30      5.81 o 
  12   0   6       17.42       22.93      5.36 o 
  13   0   6       25.47        9.70      7.99 o 
 -10   1   6       13.39       26.52      7.13 o 
  -9   1   6       44.37       57.57      9.99 o 
  -8   1   6       11.93        5.73      5.99 o 
  -7   1   6        5.16       11.67      5.56 o 
  -6   1   6      178.97      160.01     17.55 o 
  -5   1   6        0.62        1.27      2.67 o 
  -4   1   6       19.32       18.99      3.29 o 
  -3   1   6     1248.15     1249.42     20.28 o 
  -2   1   6       78.61       81.25      2.79 o 
  -1   1   6     1746.43     1772.24     31.67 o 
   0   1   6       37.42       33.64      2.48 o 
   1   1   6      128.68      127.67      3.17 o 
   2   1   6     1328.89     1468.89     22.81 o 
   3   1   6      158.91      143.60      4.86 o 
   4   1   6      658.26      732.86     23.92 o 
   5   1   6       57.40       61.53      5.56 o 
   6   1   6      122.47       99.87      3.90 o 
   7   1   6       14.43       13.03      1.96 o 
   8   1   6       50.52       55.12      5.17 o 
   9   1   6       90.27       89.52      5.67 o 
  10   1   6        9.30        4.68      3.39 o 
  11   1   6       22.03       24.99      4.80 o 
  12   1   6       15.35       10.84      8.56 o 
  13   1   6        1.52        8.27      8.85 o 
 -10   2   6       20.32       27.59      7.06 o 
  -9   2   6        4.30        4.72      5.71 o 
  -8   2   6        0.75       21.20     11.70 o 
  -7   2   6      105.20       92.65      8.50 o 
  -6   2   6        9.65       14.96      3.73 o 
  -5   2   6      175.57      192.42     27.25 o 
  -4   2   6      365.53      361.96     12.80 o 
  -3   2   6       17.12        6.35      1.50 o 
  -2   2   6     4202.49     4199.36     71.58 o 
  -1   2   6      222.98      283.08      9.35 o 
   0   2   6      513.29      521.33      9.36 o 
   1   2   6     4920.56     4912.88    155.44 o 
   2   2   6      591.39      572.00     12.47 o 
   3   2   6     3876.48     3988.18     83.16 o 
   4   2   6      379.60      398.19     16.91 o 
   5   2   6        0.83        1.23      2.17 o 
   6   2   6       10.71       14.56      1.95 o 
   7   2   6      118.13      102.87      5.41 o 
   8   2   6      130.81      140.02      8.39 o 
   9   2   6       54.21       52.31      4.48 o 
  10   2   6       39.20       51.11      6.26 o 
  11   2   6       94.66       95.66      6.30 o 
  12   2   6       10.03       15.56      5.00 o 
  13   2   6        2.27       -0.07      3.90 o 
 -10   3   6       41.20       50.81     17.98 o 
  -9   3   6        3.02        0.85      3.93 o 
  -8   3   6        8.84        2.74      3.73 o 
  -7   3   6       49.91       46.23      6.50 o 
  -6   3   6       16.20       18.90      4.31 o 
  -5   3   6        1.33        0.74      3.99 o 
  -4   3   6       88.09       69.11      4.79 o 
  -3   3   6        0.44        3.16      3.30 o 
  -2   3   6     1660.74     1802.82     31.81 o 
  -1   3   6     1675.79     1770.34     30.68 o 
   0   3   6      333.62      316.55     29.70 o 
   1   3   6       47.38       71.19      5.28 o 
   2   3   6     1167.86     1172.48     18.12 o 
   3   3   6        2.54       10.18      3.01 o 
   4   3   6      989.15      963.80     22.41 o 
   5   3   6        1.43        0.96      1.46 o 
   6   3   6       20.36       32.22      2.51 o 
   7   3   6       51.79       55.77      3.38 o 
   8   3   6       20.60       29.98      3.04 o 
   9   3   6       39.61       43.15      6.61 o 
  10   3   6      126.35      137.75     10.17 o 
  11   3   6       33.05       29.03      3.93 o 
  12   3   6        3.97        7.06      4.38 o 
  13   3   6        8.04       -1.43      4.04 o 
 -10   4   6       49.74       53.80      8.94 o 
  -9   4   6        9.50       11.37      5.32 o 
  -8   4   6        5.50        6.87      4.66 o 
  -7   4   6       81.41       74.94      7.26 o 
  -6   4   6        0.10        6.72      3.56 o 
  -5   4   6        5.78        3.99      2.72 o 
  -4   4   6       98.55      100.87      3.73 o 
  -3   4   6      147.15      160.10      4.82 o 
  -2   4   6      879.78      927.69     18.03 o 
  -1   4   6      411.07      435.24      9.06 o 
   0   4   6        0.25        3.41      2.69 o 
   1   4   6     1186.39     1108.55     17.11 o 
   2   4   6       49.00       43.02      1.63 o 
   3   4   6     1668.02     2052.83     30.81 o 
   4   4   6       44.41       44.43      1.87 o 
   5   4   6     1310.87     1212.52     26.94 o 
   6   4   6       13.61       18.00      4.77 o 
   7   4   6       36.84       30.39      2.87 o 
   8   4   6       26.72       34.06      3.31 o 
   9   4   6      127.01      117.33      8.39 o 
  10   4   6       27.57       18.07      3.70 o 
  11   4   6        1.39       -0.18      2.71 o 
  12   4   6       15.93       20.89      5.54 o 
  13   4   6        1.69        0.95      4.17 o 
  -9   5   6        9.46       10.55      5.83 o 
  -8   5   6        0.99        0.44      3.93 o 
  -7   5   6       14.97       31.32     13.98 o 
  -6   5   6       28.52       33.32     11.41 o 
  -5   5   6       23.18       20.05      4.04 o 
  -4   5   6       77.84       75.48      7.50 o 
  -3   5   6       42.22       51.24      2.79 o 
  -2   5   6       70.16       71.62      4.71 o 
  -1   5   6       17.42       17.80      3.88 o 
   0   5   6      162.29      135.08      5.48 o 
   1   5   6        0.79        4.86      0.81 o 
   2   5   6       79.60       81.95      4.76 o 
   3   5   6        0.44        3.98      2.22 o 
   4   5   6      195.83      234.25      4.45 o 
   5   5   6       41.16       42.75      2.13 o 
   6   5   6       43.94       64.67      3.12 o 
   7   5   6       91.78       92.46      7.20 o 
   8   5   6     1476.57     1444.62     35.62 o 
   9   5   6       18.76       22.43      3.10 o 
  10   5   6       32.03       29.52      6.36 o 
  11   5   6        3.96        4.34      3.20 o 
  12   5   6        1.24        3.39      3.77 o 
  13   5   6        6.80        8.98      9.70 o 
  -9   6   6       48.21       43.42      8.43 o 
  -8   6   6        2.42       13.16     12.98 o 
  -7   6   6        0.65        3.19      4.02 o 
  -6   6   6      163.47      180.38     11.30 o 
  -5   6   6        0.03        2.44      1.61 o 
  -4   6   6      307.32      332.34      9.35 o 
  -3   6   6      455.13      510.46     12.72 o 
  -2   6   6       45.89       49.91      3.07 o 
  -1   6   6       42.41       22.61      4.49 o 
   0   6   6      196.65      179.83      5.33 o 
   1   6   6       72.20       84.16      2.90 o 
   2   6   6      215.65      210.64      5.77 o 
   3   6   6      420.49      336.29     10.49 o 
   4   6   6       39.22       31.05      2.48 o 
   5   6   6      144.19      124.52      2.98 o 
   6   6   6       26.41       22.60      1.91 o 
   7   6   6      650.80      733.37     17.50 o 
   8   6   6        0.13        0.80      2.37 o 
   9   6   6       69.35       76.65      6.77 o 
  10   6   6      128.88      129.64      6.84 o 
  11   6   6       10.13       22.27      9.42 o 
  12   6   6        5.73        3.33      4.13 o 
  -9   7   6        0.18       -1.01      5.71 o 
  -8   7   6       50.60       36.05      6.66 o 
  -7   7   6       39.50       48.36      7.77 o 
  -6   7   6       83.32       91.22      9.99 o 
  -5   7   6        5.15        5.63      2.13 o 
  -4   7   6        3.26        3.41      2.11 o 
  -3   7   6       78.71       88.13      4.83 o 
  -2   7   6       15.39       19.70      2.51 o 
  -1   7   6        1.59        4.99      2.99 o 
   0   7   6      487.39      501.14     20.33 o 
   1   7   6       25.07       31.44      3.89 o 
   2   7   6      361.91      395.69     12.30 o 
   3   7   6       37.37       40.82      7.13 o 
   4   7   6     1057.50      968.31     28.83 o 
   5   7   6       20.47       31.78      3.99 o 
   6   7   6      109.87      119.79      3.78 o 
   7   7   6      593.45      612.23     15.56 o 
   8   7   6      170.06      156.11      6.85 o 
   9   7   6       42.09       44.39      3.96 o 
  10   7   6        6.61       10.05      3.27 o 
  11   7   6        8.20        7.60      3.26 o 
  12   7   6        4.68       29.68      9.13 o 
  -8   8   6        7.17       22.15      8.42 o 
  -7   8   6      109.23      103.16     10.44 o 
  -6   8   6       44.01       66.98     15.98 o 
  -5   8   6       23.01       30.30      5.57 o 
  -4   8   6        0.76       -2.43      2.43 o 
  -3   8   6       48.20       56.56     11.62 o 
  -2   8   6      164.65      169.08      7.84 o 
  -1   8   6        2.18        0.83      2.96 o 
   0   8   6      349.61      308.42      9.96 o 
   1   8   6     1711.46     1755.97     49.68 o 
   2   8   6       50.33       58.05      4.66 o 
   3   8   6       13.48       24.95      9.56 o 
   4   8   6       85.48       79.70      6.13 o 
   5   8   6        4.07        2.76      2.52 o 
   6   8   6      208.78      203.46      9.78 o 
   7   8   6      955.94     1009.49     34.68 o 
   8   8   6        0.26        0.01      2.42 o 
   9   8   6      122.63      122.86      6.15 o 
  10   8   6       33.72       33.02      5.35 o 
  11   8   6        0.10        1.65      6.28 o 
  12   8   6       23.52       36.24     10.27 o 
  -8   9   6        0.33       -0.68      4.31 o 
  -7   9   6      110.83      127.37     10.67 o 
  -6   9   6        1.77       -1.78      3.57 o 
  -5   9   6       39.53       36.82      6.75 o 
  -4   9   6        0.00       -0.62      2.18 o 
  -3   9   6       20.35       20.96      5.01 o 
  -2   9   6        0.13        7.77      3.24 o 
  -1   9   6        7.08       11.41      4.04 o 
   0   9   6       26.79       22.87      1.71 o 
   1   9   6      140.50      161.46      8.09 o 
   2   9   6        0.85        0.00      2.02 o 
   3   9   6      233.09      214.57      9.27 o 
   4   9   6      270.84      235.11     10.73 o 
   5   9   6      254.46      247.23     27.11 o 
   6   9   6     2277.85     2250.30     72.96 o 
   7   9   6      191.55      192.94     15.12 o 
   8   9   6       16.32       18.46      4.71 o 
   9   9   6        4.84        4.41      4.85 o 
  10   9   6       56.56       58.50      7.95 o 
  11   9   6        3.06        0.87      3.82 o 
  12   9   6       46.92       47.08     11.98 o 
  -7  10   6        0.04       -2.09      4.13 o 
  -6  10   6        1.27       -0.26      3.61 o 
  -5  10   6       18.68       21.18      3.77 o 
  -4  10   6        0.01        3.02      2.51 o 
  -3  10   6      128.00      130.28      6.40 o 
  -2  10   6       71.19       80.27      5.27 o 
  -1  10   6      129.93      128.55      4.81 o 
   0  10   6        0.67        4.72      2.72 o 
   1  10   6       19.99       17.61      7.28 o 
   2  10   6      264.48      281.71     11.70 o 
   3  10   6      297.21      329.90     13.62 o 
   4  10   6      409.98      398.58     26.54 o 
   5  10   6      240.78      247.01     12.63 o 
   6  10   6      700.13      715.04     27.74 o 
   7  10   6      279.54      293.93     14.40 o 
   8  10   6       11.37       24.41      5.12 o 
   9  10   6        3.38       20.59     12.27 o 
  10  10   6       13.92       16.26      4.66 o 
  11  10   6       77.14       98.19      9.95 o 
  -7  11   6       59.78       53.07     11.98 o 
  -6  11   6       12.92       18.40     10.84 o 
  -5  11   6        5.65        5.01      3.19 o 
  -4  11   6      128.57      128.50      7.29 o 
  -3  11   6       65.99       55.77      6.45 o 
  -2  11   6        0.31       -0.19      3.00 o 
  -1  11   6      121.68      113.64      7.95 o 
   0  11   6       14.57        6.93      7.42 o 
   1  11   6      130.20      131.92      7.95 o 
   2  11   6       88.60      107.19      7.16 o 
   3  11   6      161.95      134.70      9.05 o 
   4  11   6       63.83       74.81      9.84 o 
   5  11   6      249.21      231.32     12.84 o 
   6  11   6      523.96      508.36     21.78 o 
   7  11   6       31.00       38.20      5.89 o 
   8  11   6      117.01      139.82     10.56 o 
   9  11   6       37.19       37.97      6.01 o 
  10  11   6       32.04       39.31      7.05 o 
  11  11   6        1.46       -2.85      7.99 o 
  -6  12   6        0.34        4.28      5.99 o 
  -5  12   6       11.33       10.56      6.56 o 
  -4  12   6        1.08        1.60      3.53 o 
  -3  12   6        0.00        9.67      3.98 o 
  -2  12   6      110.66      118.94     13.27 o 
  -1  12   6      123.07      140.65      8.98 o 
   0  12   6       23.12       23.68      4.44 o 
   1  12   6        0.03       -1.07      3.99 o 
   2  12   6       86.57       85.52      6.96 o 
   3  12   6       21.90       21.12      5.85 o 
   4  12   6      142.99      154.13     14.41 o 
   5  12   6        8.82       12.58      4.99 o 
   6  12   6      204.00      200.38     13.70 o 
   7  12   6       30.24       44.54     15.69 o 
   8  12   6        9.30       16.37      5.14 o 
   9  12   6      111.97      116.39     10.89 o 
  10  12   6       42.84       58.37      7.80 o 
  -5  13   6       32.55       46.80      9.99 o 
  -4  13   6       40.19       35.39      6.35 o 
  -3  13   6       27.37       18.49      5.85 o 
  -2  13   6      295.78      286.49     15.80 o 
  -1  13   6        5.40        6.32      4.11 o 
   0  13   6        6.55        5.74      6.13 o 
   1  13   6      134.28      132.69      9.99 o 
   2  13   6        5.65        5.03      3.77 o 
   3  13   6       41.17       41.62      5.55 o 
   4  13   6       42.19       54.30     15.55 o 
   5  13   6       24.27       29.43      5.34 o 
   6  13   6       96.91      113.91      9.27 o 
   7  13   6       75.00       80.15      7.97 o 
   8  13   6      132.77      130.49     17.69 o 
   9  13   6       16.69       24.84      6.85 o 
  10  13   6        3.85        0.93      5.07 o 
  -4  14   6       68.18       52.87      7.80 o 
  -3  14   6        6.65        3.84      4.02 o 
  -2  14   6       74.08       62.41      7.36 o 
  -1  14   6        4.69        0.91      3.63 o 
   0  14   6       60.56       53.40      7.19 o 
   1  14   6       31.88       34.36      7.13 o 
   2  14   6       15.42       26.88      5.52 o 
   3  14   6        0.00        4.22      4.63 o 
   4  14   6       62.33       62.32      7.61 o 
   5  14   6        0.68        2.70      4.38 o 
   6  14   6        1.95       12.87     11.84 o 
   7  14   6       33.76       28.40      6.58 o 
   8  14   6        6.14       21.12     12.55 o 
   9  14   6       11.91       12.60      6.04 o 
  -3  15   6      219.77      213.41     17.61 o 
  -2  15   6       49.94       54.24      8.87 o 
  -1  15   6        0.68        6.85      4.24 o 
   0  15   6       61.76       55.18      7.16 o 
   1  15   6        0.06       -3.71      3.83 o 
   2  15   6        0.03       -5.23      5.23 o 
   3  15   6        0.09       -3.10      4.25 o 
   4  15   6       24.15       35.64      7.43 o 
   5  15   6       30.70       31.92      6.15 o 
   6  15   6       23.58       29.80      6.25 o 
   7  15   6       32.06       31.26      6.56 o 
   8  15   6       17.71       19.48      6.74 o 
  -1  16   6        2.02       10.06      5.06 o 
   0  16   6        0.52        7.48      8.42 o 
   1  16   6       24.54       40.77     11.56 o 
   2  16   6      110.24       89.18     15.69 o 
   3  16   6       36.68       29.37      6.70 o 
   4  16   6        0.28        3.99      5.03 o 
   5  16   6        1.14        2.17      6.71 o 
   6  16   6        0.08        3.44      6.99 o 
  -3 -14   7        0.92        2.50      4.28 o 
  -2 -14   7       18.56       36.47     14.69 o 
  -1 -14   7       34.64       30.84      7.31 o 
   0 -14   7        0.31       14.55      9.27 o 
   1 -14   7        0.05        0.93      3.77 o 
   2 -14   7       10.76        0.68      3.77 o 
   3 -14   7       24.08       33.19      6.85 o 
  -4 -13   7       51.64       42.59      6.85 o 
  -3 -13   7        0.69       -0.43      4.04 o 
  -2 -13   7       31.18       29.18      7.56 o 
  -1 -13   7        2.47       -3.15      3.61 o 
   0 -13   7        0.07       -2.27      4.02 o 
   1 -13   7       20.63       30.76      6.35 o 
   2 -13   7        2.43        2.30      7.70 o 
   3 -13   7      101.24      102.48      9.97 o 
   4 -13   7       46.78       44.27     17.26 o 
   5 -13   7        3.34        1.08      4.10 o 
  -6 -12   7       28.40       24.25      8.56 o 
  -5 -12   7        4.29        5.99      5.71 o 
  -4 -12   7       67.56       54.78      6.56 o 
  -3 -12   7       52.46       57.67      8.70 o 
  -2 -12   7        0.22        3.87      4.22 o 
  -1 -12   7       30.55       27.37      5.42 o 
   0 -12   7        0.01        5.07      3.63 o 
   1 -12   7       25.51       26.64      5.07 o 
   2 -12   7       20.54       32.27      6.04 o 
   3 -12   7       72.46       83.80      8.94 o 
   4 -12   7       22.46       38.74      9.84 o 
   5 -12   7        0.05       -0.26     10.27 o 
   6 -12   7       31.72       48.54      8.43 o 
  -6 -11   7       46.91       63.83      9.27 o 
  -5 -11   7        3.92        7.75      6.99 o 
  -4 -11   7      227.68      227.31     10.57 o 
  -3 -11   7        0.14        3.53      2.77 o 
  -2 -11   7        0.77        5.61      3.49 o 
  -1 -11   7        4.93       11.49      4.57 o 
   0 -11   7       10.71        5.51      3.49 o 
   1 -11   7        0.80       -2.42      3.01 o 
   2 -11   7        1.75        4.99      3.63 o 
   3 -11   7       16.82       21.50      6.04 o 
   4 -11   7       14.49       12.99      4.51 o 
   5 -11   7        6.18       16.90      7.42 o 
   6 -11   7        1.52        7.39      4.43 o 
   7 -11   7        0.00        2.46      4.79 o 
  -7 -10   7       24.12       26.77      5.85 o 
  -6 -10   7       43.49       57.25     14.84 o 
  -5 -10   7       23.45       30.37      4.61 o 
  -4 -10   7        3.00       -2.11      3.61 o 
  -3 -10   7      159.22      170.58     12.30 o 
  -2 -10   7       56.44       56.55      5.95 o 
  -1 -10   7      174.94      190.93     14.12 o 
   0 -10   7      116.05      104.72      7.36 o 
   1 -10   7        6.11       18.15      4.38 o 
   2 -10   7       13.06        9.14      4.54 o 
   3 -10   7       12.27        9.52      4.02 o 
   4 -10   7        0.01       -0.57      3.99 o 
   5 -10   7       10.98        6.56      6.28 o 
   6 -10   7        6.69       16.59      5.56 o 
   7 -10   7        0.00       -1.20      3.85 o 
   8 -10   7       28.00       37.20      7.47 o 
  -8  -9   7        2.05       -0.57      5.71 o 
  -7  -9   7       27.73       25.19      5.96 o 
  -6  -9   7        6.86        5.30     10.41 o 
  -5  -9   7      162.33      155.85     14.20 o 
  -4  -9   7      698.03      666.79     21.46 o 
  -3  -9   7       34.97       31.72      3.69 o 
  -2  -9   7       24.84       31.11      6.99 o 
  -1  -9   7      126.65      139.57      5.86 o 
   0  -9   7       93.11       90.78     13.98 o 
   1  -9   7       10.08       14.21      3.73 o 
   2  -9   7       65.52       64.10      6.62 o 
   3  -9   7       72.46       69.62      6.82 o 
   4  -9   7      147.61      151.99      9.97 o 
   5  -9   7       17.86        5.14      3.63 o 
   6  -9   7        0.98        3.57      4.14 o 
   7  -9   7        0.34        0.86      3.43 o 
   8  -9   7        2.64        4.31      4.13 o 
   9  -9   7       10.51       13.86      9.42 o 
  -8  -8   7        5.56       20.52      6.99 o 
  -7  -8   7        4.40       13.03      5.55 o 
  -6  -8   7        8.36       13.98     14.41 o 
  -5  -8   7      307.89      294.77     10.80 o 
  -4  -8   7      103.04       95.71      7.96 o 
  -3  -8   7       75.64       72.41      4.72 o 
  -2  -8   7      386.87      309.94     50.63 o 
  -1  -8   7      132.44      130.78      5.94 o 
   0  -8   7        8.57       25.66     10.02 o 
   1  -8   7      450.34      434.27     16.80 o 
   2  -8   7       91.43       87.80      6.74 o 
   3  -8   7      177.10      186.85     11.56 o 
   4  -8   7       11.92       11.43      4.18 o 
   5  -8   7      148.27      149.94      9.58 o 
   6  -8   7       97.12      106.61     15.55 o 
   7  -8   7       16.07       11.82      6.28 o 
   8  -8   7       74.56       89.07      9.43 o 
   9  -8   7       14.27       20.41      6.30 o 
  10  -8   7       39.52       43.10      9.07 o 
  -9  -7   7        0.06        4.14      4.71 o 
  -8  -7   7        2.68        3.14      4.24 o 
  -7  -7   7       23.50       16.98      5.71 o 
  -6  -7   7       10.24       15.89      9.70 o 
  -5  -7   7       34.37       37.81      3.77 o 
  -4  -7   7      103.70       98.83      5.63 o 
  -3  -7   7       50.46       52.68      6.43 o 
  -2  -7   7       28.76       42.92      3.36 o 
  -1  -7   7       35.01       41.46      3.18 o 
   0  -7   7      109.45       98.87      5.48 o 
   1  -7   7       14.18       18.48      3.77 o 
   2  -7   7       12.96       15.92      6.13 o 
   3  -7   7       90.77       80.66      5.84 o 
   4  -7   7        5.51       15.15      8.13 o 
   5  -7   7      112.70       92.76      7.88 o 
   6  -7   7       62.59       68.20      7.31 o 
   7  -7   7        0.67        1.56      3.71 o 
   8  -7   7       47.27       51.89      6.45 o 
   9  -7   7        1.78        0.04      3.21 o 
  10  -7   7        2.95        0.56      4.54 o 
  -9  -6   7       15.19        5.56      5.40 o 
  -8  -6   7       26.33       31.26      6.70 o 
  -7  -6   7       15.53        5.85      9.84 o 
  -6  -6   7      200.33      188.95     12.06 o 
  -5  -6   7      273.31      272.73     19.02 o 
  -4  -6   7       17.29       13.89      2.59 o 
  -3  -6   7       31.51       40.61      3.05 o 
  -2  -6   7        7.99       11.26      4.00 o 
  -1  -6   7        1.11        6.63      4.05 o 
   0  -6   7      278.92      273.89      6.91 o 
   1  -6   7      564.99      575.14     19.23 o 
   2  -6   7       68.15       62.40      5.35 o 
   3  -6   7       49.42       42.92      4.54 o 
   4  -6   7      151.57      150.31      8.94 o 
   5  -6   7      166.20      144.55      8.47 o 
   6  -6   7      268.75      237.19     11.90 o 
   7  -6   7      119.02      135.44      9.83 o 
   8  -6   7      113.54      101.42      8.26 o 
   9  -6   7        2.66        3.94      4.10 o 
  10  -6   7        0.03        7.23      8.70 o 
  11  -6   7        0.15        3.42      7.99 o 
  -9  -5   7        2.43       11.27      5.25 o 
  -8  -5   7       68.28       88.37      9.27 o 
  -7  -5   7       38.22       37.91      9.27 o 
  -6  -5   7      402.75      368.63     20.12 o 
  -5  -5   7      109.38       94.78      7.77 o 
  -4  -5   7      492.85      516.42     15.12 o 
  -3  -5   7        0.13        5.99      4.57 o 
  -2  -5   7      139.77      156.54      5.64 o 
  -1  -5   7      524.22      538.32     16.25 o 
   0  -5   7       88.31       93.25      3.76 o 
   1  -5   7       16.82       12.54      1.89 o 
   2  -5   7      260.14      252.28     10.27 o 
   3  -5   7      150.30      138.33      7.60 o 
   4  -5   7       85.57       67.79      5.25 o 
   5  -5   7       30.70       25.72      4.31 o 
   6  -5   7       18.08       22.78      3.93 o 
   7  -5   7      194.43      188.97     10.49 o 
   8  -5   7        1.08       -3.32      3.32 o 
   9  -5   7       26.02       29.76      5.14 o 
  10  -5   7        7.43       10.91      4.87 o 
  11  -5   7        0.00       -3.00      4.32 o 
  -9  -4   7        1.89        5.14      5.55 o 
  -8  -4   7       35.61       37.51     11.27 o 
  -7  -4   7        6.20        8.56      7.70 o 
  -6  -4   7      119.97      125.99     15.55 o 
  -5  -4   7      118.38      111.45      8.21 o 
  -4  -4   7       26.18       26.13      2.24 o 
  -3  -4   7        7.58       10.04      2.81 o 
  -2  -4   7      447.92      456.04     11.16 o 
  -1  -4   7     3597.81     3970.05    103.45 o 
   0  -4   7      294.65      305.85      7.48 o 
   1  -4   7        0.29        3.33      2.74 o 
   2  -4   7      496.01      522.70     16.13 o 
   3  -4   7      531.27      583.05     17.86 o 
   4  -4   7        3.70        1.32      2.11 o 
   5  -4   7      158.94      178.53      8.47 o 
   6  -4   7      537.28      524.47     19.52 o 
   7  -4   7      101.28      116.82      9.27 o 
   8  -4   7       82.87       77.09      7.03 o 
   9  -4   7        5.44        7.56      5.71 o 
  10  -4   7       42.32       57.01      7.84 o 
  11  -4   7        2.18       -0.29      5.71 o 
  12  -4   7        0.25        5.14      7.13 o 
 -10  -3   7        3.34        7.85      5.25 o 
  -9  -3   7        3.65        2.97      5.14 o 
  -8  -3   7        3.82       12.41      4.64 o 
  -7  -3   7       58.83       58.44      6.65 o 
  -6  -3   7       69.51       61.91      7.11 o 
  -5  -3   7        0.74        3.80      3.08 o 
  -4  -3   7       12.85       18.14      1.75 o 
  -3  -3   7       22.91       17.88      1.95 o 
  -2  -3   7      219.92      240.02      7.05 o 
  -1  -3   7       28.86       46.41      2.56 o 
   0  -3   7      575.80      523.54     14.31 o 
   1  -3   7      390.86      421.61      8.01 o 
   2  -3   7      574.70      590.03     27.85 o 
   3  -3   7      739.69      729.76     20.57 o 
   4  -3   7      161.90      127.55      6.15 o 
   5  -3   7        3.83       -0.54      2.11 o 
   6  -3   7        0.01       -1.57      2.42 o 
   7  -3   7      159.14      136.73      7.86 o 
   8  -3   7        4.33        2.00      3.42 o 
   9  -3   7       46.09       43.48      6.85 o 
  10  -3   7        0.83       -1.53      4.28 o 
  11  -3   7        0.80       -3.21      6.13 o 
  12  -3   7        4.00        6.56      8.85 o 
 -10  -2   7        0.02        5.99      5.41 o 
  -9  -2   7       36.63       31.99      8.06 o 
  -8  -2   7       91.34      105.66      9.48 o 
  -7  -2   7       16.47       24.42      5.04 o 
  -6  -2   7       11.70       15.80      4.38 o 
  -5  -2   7       51.55       50.39      5.03 o 
  -4  -2   7        2.45        2.15      1.02 o 
  -3  -2   7      322.85      309.94      7.30 o 
  -2  -2   7        7.66       11.65      1.67 o 
  -1  -2   7       28.97       27.62      2.44 o 
   0  -2   7     1311.63     1211.25     66.48 o 
   1  -2   7     1643.72     1736.76     51.74 o 
   2  -2   7      151.35      147.23      4.24 o 
   3  -2   7       27.02       31.72      1.10 o 
   4  -2   7      260.49      223.50      3.82 o 
   5  -2   7      839.20      753.76     20.47 o 
   6  -2   7       19.01       22.25      1.68 o 
   7  -2   7      204.42      212.74      6.48 o 
   8  -2   7        5.44        8.66      3.14 o 
   9  -2   7        9.93       13.13      3.23 o 
  10  -2   7        8.68       18.76      6.56 o 
  11  -2   7        1.09        4.57      4.13 o 
  12  -2   7        2.75        2.57      6.28 o 
 -10  -1   7        9.04        6.67      7.99 o 
  -9  -1   7        0.89        2.68      4.59 o 
  -8  -1   7       30.15       37.53      7.36 o 
  -7  -1   7       80.38       80.15      7.47 o 
  -6  -1   7        0.06       -0.29      5.14 o 
  -5  -1   7      239.83      231.56     11.99 o 
  -4  -1   7      221.18      268.14     10.78 o 
  -3  -1   7      129.12      120.11      3.45 o 
  -2  -1   7      305.82      315.20     10.54 o 
  -1  -1   7     1064.43     1109.26     20.88 o 
   0  -1   7        0.25       -0.22      1.00 o 
   1  -1   7      438.33      491.43      9.36 o 
   2  -1   7      680.96      809.35     21.28 o 
   3  -1   7     2053.90     2036.55     31.76 o 
   4  -1   7      108.46       70.47      2.69 o 
   5  -1   7       23.38       20.35      1.46 o 
   6  -1   7        0.11        0.03      1.67 o 
   7  -1   7      478.59      476.06     12.00 o 
   8  -1   7     1314.84     1281.03     32.99 o 
   9  -1   7      249.22      249.68      9.74 o 
  10  -1   7       63.61       49.69      7.66 o 
  11  -1   7        0.10       -3.85      5.85 o 
  12  -1   7      106.30       97.59     13.70 o 
 -10   0   7       48.19       59.71      8.96 o 
  -9   0   7       42.84       50.25     12.84 o 
  -8   0   7       17.95       27.43      6.17 o 
  -7   0   7      104.40      108.53      8.96 o 
  -6   0   7       57.38       80.44      7.16 o 
  -5   0   7      106.05      108.36     17.98 o 
  -4   0   7       12.47       11.43      4.57 o 
  -3   0   7      474.02      466.58     13.24 o 
  -2   0   7       15.18       30.38      4.40 o 
  -1   0   7      825.63      848.56     16.43 o 
   0   0   7      540.33      567.70     13.51 o 
   1   0   7      631.27      696.47     25.34 o 
   2   0   7       91.22       92.51      2.87 o 
   3   0   7     1665.60     1571.73     26.11 o 
   4   0   7      153.61      130.94      5.59 o 
   5   0   7        5.18        2.17      2.38 o 
   6   0   7       19.87       22.95      5.81 o 
   7   0   7       51.03       52.63      8.10 o 
   8   0   7       29.70       27.48      3.11 o 
   9   0   7       23.52       30.74      3.22 o 
  10   0   7       54.49       52.37      4.73 o 
  11   0   7       74.37       81.69      6.71 o 
  12   0   7       12.52        9.13      8.27 o 
 -10   1   7        4.84        2.23      5.00 o 
  -9   1   7        1.72        0.77      3.93 o 
  -8   1   7       17.22       13.21      4.94 o 
  -7   1   7       62.58       61.75      9.70 o 
  -6   1   7       42.19       32.93      5.61 o 
  -5   1   7       32.13       25.03      4.54 o 
  -4   1   7       59.01       48.63      4.79 o 
  -3   1   7      559.60      582.08     11.08 o 
  -2   1   7     2061.11     2246.47     41.04 o 
  -1   1   7      143.31      161.26      4.53 o 
   0   1   7      346.57      342.94      9.96 o 
   1   1   7      146.92      146.52      3.77 o 
   2   1   7        2.09        7.75      2.03 o 
   3   1   7      345.10      360.62      7.08 o 
   4   1   7       43.23       68.44      2.73 o 
   5   1   7      212.63      232.24      5.87 o 
   6   1   7      178.22      189.53      7.65 o 
   7   1   7        1.23        0.73      1.80 o 
   8   1   7      125.78      128.96      5.41 o 
   9   1   7      476.58      488.32     14.69 o 
  10   1   7      216.51      216.75      9.55 o 
  11   1   7       30.71       37.78      6.21 o 
  12   1   7        1.73        1.70      3.41 o 
  13   1   7        0.28       -2.00      7.13 o 
 -10   2   7       28.68       41.61      7.86 o 
  -9   2   7        4.57        5.25      6.13 o 
  -8   2   7        4.68        5.33      4.33 o 
  -7   2   7        4.33       15.35      5.56 o 
  -6   2   7        1.32        8.85      3.73 o 
  -5   2   7      155.83      148.40     10.27 o 
  -4   2   7      181.33      190.68      9.28 o 
  -3   2   7       25.71       25.89      2.60 o 
  -2   2   7      203.88      209.33     16.19 o 
  -1   2   7        2.49        2.65      1.38 o 
   0   2   7     1538.69     1543.54     27.20 o 
   1   2   7      666.91      676.85     16.74 o 
   2   2   7       34.69       28.84      1.69 o 
   3   2   7      162.64      174.79      4.30 o 
   4   2   7       48.63       87.08      3.26 o 
   5   2   7      205.39      217.65      5.54 o 
   6   2   7       47.29       51.18      2.76 o 
   7   2   7      198.14      196.16      6.42 o 
   8   2   7        9.13       15.10      3.15 o 
   9   2   7      461.95      444.61     14.17 o 
  10   2   7        9.80       12.13      3.35 o 
  11   2   7        2.44        0.29      2.50 o 
  12   2   7       59.32       53.13      9.13 o 
  13   2   7       21.25       22.26      7.70 o 
  -9   3   7       12.17       23.16      9.42 o 
  -8   3   7        2.85        2.08      3.93 o 
  -7   3   7      108.77      116.70     10.69 o 
  -6   3   7       39.70       30.07      5.20 o 
  -5   3   7       13.83       21.07      4.02 o 
  -4   3   7       27.82       22.96      2.52 o 
  -3   3   7       22.56       26.23      5.65 o 
  -2   3   7      681.23      638.17     13.19 o 
  -1   3   7        5.15        0.82      1.74 o 
   0   3   7     2279.21     2332.37     54.47 o 
   1   3   7      948.41      974.92     22.88 o 
   2   3   7       10.51        1.51      3.71 o 
   3   3   7      216.21      218.37      6.78 o 
   4   3   7      253.38      379.64     10.96 o 
   5   3   7       33.34       27.28      3.01 o 
   6   3   7       55.92       59.39      3.01 o 
   7   3   7      167.71      182.48      6.56 o 
   8   3   7        0.49        7.92      4.29 o 
   9   3   7      310.49      310.70     11.30 o 
  10   3   7      126.19      135.82      7.33 o 
  11   3   7       30.13       42.15      4.85 o 
  12   3   7       30.36       40.94      6.65 o 
  13   3   7       20.72       16.01     10.41 o 
  -9   4   7        1.72       -6.35      6.35 o 
  -8   4   7        0.75        4.85      5.25 o 
  -7   4   7       20.94       30.24      5.55 o 
  -6   4   7      180.93      188.98     14.84 o 
  -5   4   7      258.79      237.30     12.98 o 
  -4   4   7        6.90        1.57      2.62 o 
  -3   4   7       60.00       91.55      5.32 o 
  -2   4   7       25.98       22.64      2.04 o 
  -1   4   7      400.11      415.24      9.25 o 
   0   4   7      215.81      231.84      8.99 o 
   1   4   7     1216.61     1262.74     21.53 o 
   2   4   7      131.11      111.51      5.80 o 
   3   4   7      107.33      131.74      6.75 o 
   4   4   7     1019.42     1177.05     20.99 o 
   5   4   7      122.40       93.88      3.28 o 
   6   4   7       19.42       17.69      2.74 o 
   7   4   7      169.56      158.68      5.60 o 
   8   4   7      287.81      305.00      9.97 o 
   9   4   7      100.68       79.05      4.71 o 
  10   4   7        3.46       10.78      7.38 o 
  11   4   7       13.01       20.81      3.67 o 
  12   4   7       38.21       32.27      6.03 o 
  13   4   7        0.09        1.82      4.25 o 
  -9   5   7       32.13       20.89      7.40 o 
  -8   5   7        0.26        8.90      5.71 o 
  -7   5   7       36.39       48.47      6.91 o 
  -6   5   7       43.62       43.39      5.95 o 
  -5   5   7       23.45       31.47      4.43 o 
  -4   5   7       36.62       43.67      3.43 o 
  -3   5   7       26.15       32.30      4.05 o 
  -2   5   7        0.78        2.28      1.55 o 
  -1   5   7      339.55      344.32     17.51 o 
   0   5   7        3.80        6.44      1.27 o 
   1   5   7       47.16       54.03      2.06 o 
   2   5   7     2850.13     2878.07     45.07 o 
   3   5   7      273.20      305.06      5.67 o 
   4   5   7       26.57       40.96      2.79 o 
   5   5   7      275.18      276.22      6.28 o 
   6   5   7      450.22      411.66      9.70 o 
   7   5   7       39.16       35.56      2.97 o 
   8   5   7     1161.90     1196.36     30.18 o 
   9   5   7      102.59       91.70      5.31 o 
  10   5   7       10.18       11.96      3.17 o 
  11   5   7        9.51       12.73      5.56 o 
  12   5   7        0.01        2.01      3.49 o 
  13   5   7        2.06        2.00      5.99 o 
  -9   6   7        7.04        5.41      5.34 o 
  -8   6   7       31.74       42.17      8.09 o 
  -7   6   7        0.81        2.63      4.13 o 
  -6   6   7      191.97      193.53     15.27 o 
  -5   6   7       78.14       81.32      6.74 o 
  -4   6   7      221.96      214.77      6.37 o 
  -3   6   7        3.50        2.76      1.85 o 
  -2   6   7        0.53        3.30      2.38 o 
  -1   6   7        6.20       10.50      2.42 o 
   0   6   7      410.44      393.75      8.69 o 
   1   6   7       77.67       76.63      2.43 o 
   2   6   7     1125.89     1145.34     17.24 o 
   3   6   7      408.15      407.07     13.30 o 
   4   6   7       21.12       30.93      3.87 o 
   5   6   7        0.66        0.86      1.34 o 
   6   6   7      204.20      185.64      5.56 o 
   7   6   7     1119.76     1151.84     26.87 o 
   8   6   7      268.26      251.34      8.76 o 
   9   6   7       46.64       39.25      4.34 o 
  10   6   7        4.70        3.92      2.57 o 
  11   6   7       97.91      109.09     10.11 o 
  12   6   7       15.11        4.85      5.99 o 
  -8   7   7        0.12        0.00      7.13 o 
  -7   7   7      143.32      121.30     11.76 o 
  -6   7   7       12.19       15.84      4.84 o 
  -5   7   7        8.86       22.78      4.63 o 
  -4   7   7        1.13       -0.31      1.69 o 
  -3   7   7       60.21       63.49      4.18 o 
  -2   7   7       26.96       32.12      3.07 o 
  -1   7   7      717.12      775.39     29.23 o 
   0   7   7        0.34        4.66      1.28 o 
   1   7   7        0.15        0.02      1.28 o 
   2   7   7       38.93       37.05      3.70 o 
   3   7   7        0.95        1.57      2.02 o 
   4   7   7       13.31        5.56      2.42 o 
   5   7   7      389.59      400.34     14.12 o 
   6   7   7      194.93      193.39      9.27 o 
   7   7   7      735.63      710.05     16.59 o 
   8   7   7      135.42      128.78      5.43 o 
   9   7   7        0.09       -1.87      2.24 o 
  10   7   7        0.33        4.57      2.76 o 
  11   7   7        4.93        8.68      4.87 o 
  12   7   7        0.76        2.85      7.13 o 
  -8   8   7        0.00        3.66      5.00 o 
  -7   8   7       21.28       28.98      6.74 o 
  -6   8   7        1.57        3.44      4.10 o 
  -5   8   7        5.37        3.83      3.73 o 
  -4   8   7        0.29        0.28      1.92 o 
  -3   8   7       23.80       25.45      3.98 o 
  -2   8   7      131.41      134.55     13.98 o 
  -1   8   7        4.99        7.30      3.05 o 
   0   8   7       44.61       60.08      4.00 o 
   1   8   7        0.50        1.91      2.71 o 
   2   8   7       41.98       49.18      4.46 o 
   3   8   7      365.85      309.74     11.70 o 
   4   8   7       45.73       38.10      4.04 o 
   5   8   7      620.08      596.75     21.52 o 
   6   8   7       13.92       12.48      3.70 o 
   7   8   7      127.37      143.11      8.68 o 
   8   8   7        9.28        0.15      2.88 o 
   9   8   7       58.53       64.48      7.99 o 
  10   8   7        0.04       -0.66      3.32 o 
  11   8   7        5.99       17.59      7.85 o 
  12   8   7        0.16        9.70      9.13 o 
  -7   9   7        5.79       21.41      6.85 o 
  -6   9   7        0.24       -1.16      3.82 o 
  -5   9   7        0.75       -1.85      3.63 o 
  -4   9   7       11.31       14.19      2.66 o 
  -3   9   7       19.06       20.58      3.98 o 
  -2   9   7       27.07       29.41      4.44 o 
  -1   9   7      346.11      316.36     10.51 o 
   0   9   7        2.06        0.96      2.85 o 
   1   9   7      178.63      176.34     11.70 o 
   2   9   7      295.03      302.96     12.10 o 
   3   9   7      195.99      186.25     15.12 o 
   4   9   7       60.39       71.25      5.64 o 
   5   9   7       28.56       34.60      7.56 o 
   6   9   7       35.22       29.52      5.99 o 
   7   9   7       59.21       58.03      6.04 o 
   8   9   7       40.02       46.84      5.55 o 
   9   9   7       41.14       43.47      6.33 o 
  10   9   7       53.63       71.43      7.11 o 
  11   9   7        0.18       -2.85      5.71 o 
  12   9   7       23.86       34.24      9.70 o 
  -7  10   7        1.15       -1.75      4.22 o 
  -6  10   7       18.40       12.28      4.63 o 
  -5  10   7       23.02       14.48      3.46 o 
  -4  10   7       22.03       25.64      3.20 o 
  -3  10   7        3.61        6.77      2.63 o 
  -2  10   7        0.13       -0.95      1.87 o 
  -1  10   7       94.46       83.63      7.56 o 
   0  10   7      106.37      101.70      7.26 o 
   1  10   7       34.44       26.38      7.99 o 
   2  10   7        2.52        5.50      3.22 o 
   3  10   7      498.76      542.56     20.37 o 
   4  10   7        0.90       -1.83      3.42 o 
   5  10   7      783.50      707.68     26.22 o 
   6  10   7       94.30       87.28      7.92 o 
   7  10   7      371.69      380.72     17.63 o 
   8  10   7       11.09       11.48      4.02 o 
   9  10   7        3.47        4.97      4.10 o 
  10  10   7       11.15        8.33      4.31 o 
  11  10   7        5.06       15.55      6.17 o 
  -6  11   7        5.30        3.42      5.99 o 
  -5  11   7        1.28        1.09      3.29 o 
  -4  11   7        0.55       -1.27      2.54 o 
  -3  11   7      181.72      191.79     13.84 o 
  -2  11   7       37.10       34.26      5.00 o 
  -1  11   7       13.88       22.59      4.92 o 
   0  11   7        0.54       -2.80      2.80 o 
   1  11   7        7.30        7.10      4.13 o 
   2  11   7        0.20       -3.02      3.12 o 
   3  11   7      168.73      196.54     11.42 o 
   4  11   7       60.54       61.94      6.58 o 
   5  11   7      379.86      380.53     20.97 o 
   6  11   7      263.40      245.09     13.21 o 
   7  11   7       36.32       45.96      5.95 o 
   8  11   7        2.79       23.01      4.94 o 
   9  11   7       89.05       91.33      8.53 o 
  10  11   7       72.19       78.51      9.38 o 
  11  11   7       17.63       14.43      5.86 o 
  -5  12   7        0.57        0.86      5.42 o 
  -4  12   7       13.26        5.86      3.77 o 
  -3  12   7        6.94        3.19      4.02 o 
  -2  12   7      979.65      973.70     38.11 o 
  -1  12   7       15.67       19.80      5.03 o 
   0  12   7       50.13       72.38     23.26 o 
   1  12   7        4.34        1.20      3.12 o 
   2  12   7       14.35        7.40      4.42 o 
   3  12   7       46.50       49.74      8.13 o 
   4  12   7      136.53      139.96     10.84 o 
   5  12   7      217.28      239.51     14.11 o 
   6  12   7      380.73      387.66     19.78 o 
   7  12   7      159.09      161.13     12.27 o 
   8  12   7        8.07        7.04      4.33 o 
   9  12   7       40.15       51.63      7.23 o 
  10  12   7        3.97        6.93      4.71 o 
  -4  13   7        2.72        5.42      4.24 o 
  -3  13   7       56.54       50.99      7.13 o 
  -2  13   7       67.82       83.21      8.87 o 
  -1  13   7      165.05      184.46     11.40 o 
   0  13   7        6.48       15.27      6.28 o 
   1  13   7       83.64       88.13      7.43 o 
   2  13   7       41.59       40.49      6.33 o 
   3  13   7      156.35      143.52     10.93 o 
   4  13   7       64.85       73.88      8.85 o 
   5  13   7       11.50       13.75      4.63 o 
   6  13   7        2.88        7.28      4.24 o 
   7  13   7        5.60        3.82      4.31 o 
   8  13   7        2.12        9.69      4.74 o 
   9  13   7        0.24       -5.06      5.06 o 
  10  13   7       61.93       64.71     11.41 o 
  -3  14   7       11.50       18.35      5.99 o 
  -2  14   7       50.58       53.51      8.56 o 
  -1  14   7       18.45       30.82      6.71 o 
   0  14   7       11.24        7.48      4.59 o 
   1  14   7        2.29       -3.79      4.71 o 
   2  14   7       20.28       26.89      5.69 o 
   3  14   7       10.46       14.84      4.84 o 
   4  14   7       42.56       44.08      6.35 o 
   5  14   7       13.90       36.34     16.98 o 
   6  14   7        7.00        5.12      5.28 o 
   7  14   7        2.22        7.11      4.79 o 
   8  14   7        0.09       -4.29      4.43 o 
   9  14   7        3.42       -1.97      5.32 o 
  -2  15   7       20.20       32.94      6.35 o 
  -1  15   7        1.62        9.50     16.69 o 
   0  15   7        1.32       -5.42      5.42 o 
   1  15   7        3.87        7.86      4.92 o 
   2  15   7       82.51       88.77      8.65 o 
   3  15   7        5.70        7.80      4.79 o 
   4  15   7        2.29        9.11      5.20 o 
   5  15   7       30.79       39.48      6.86 o 
   6  15   7        9.05       11.61     13.70 o 
   7  15   7        0.96       -2.11      5.99 o 
   0  16   7        0.66        5.85      4.44 o 
   1  16   7        0.10        5.07      4.94 o 
   2  16   7       37.82       43.86      7.88 o 
   3  16   7        1.51       -1.88      4.94 o 
   4  16   7        6.77        9.93      5.52 o 
   5  16   7        3.52        6.62      4.94 o 
   6  16   7        6.30       16.87     10.99 o 
   0 -14   8       32.07       44.23      7.97 o 
   1 -14   8        0.55       -2.53      4.74 o 
  -3 -13   8       25.77       27.74     15.69 o 
  -2 -13   8       19.72       27.84     10.13 o 
  -1 -13   8       10.74       12.57      6.85 o 
   0 -13   8       61.45       63.89      7.47 o 
   1 -13   8       16.62       10.05      4.92 o 
   2 -13   8       26.52       52.63     14.98 o 
   3 -13   8        3.17        3.85      4.43 o 
   4 -13   8        0.75        1.16      4.02 o 
  -5 -12   8       12.58        2.28      7.13 o 
  -4 -12   8       49.28       53.02      8.42 o 
  -3 -12   8       49.70       45.52      7.42 o 
  -2 -12   8       24.18       29.67      5.55 o 
  -1 -12   8        3.59        7.92      4.33 o 
   0 -12   8        7.66        3.17      3.56 o 
   1 -12   8        2.96        4.67      4.33 o 
   2 -12   8        3.69       19.25      5.00 o 
   3 -12   8        6.76       12.32      5.41 o 
   4 -12   8       59.80       81.55     16.83 o 
   5 -12   8        6.28        9.52      5.03 o 
   6 -12   8       29.19       33.98      7.75 o 
  -6 -11   8        1.70       -6.85      6.85 o 
  -5 -11   8        2.81       -3.42      6.85 o 
  -4 -11   8        0.74        1.92      4.28 o 
  -3 -11   8        4.40        9.74      4.22 o 
  -2 -11   8      163.60      172.32     12.61 o 
  -1 -11   8        0.64        1.00      3.57 o 
   0 -11   8        1.00        1.69      3.21 o 
   1 -11   8       18.45       20.11      5.73 o 
   2 -11   8       36.70       43.33      7.28 o 
   3 -11   8        5.82       11.67      4.43 o 
   4 -11   8       34.55       50.80     11.27 o 
   5 -11   8        1.47        5.03      4.28 o 
   6 -11   8        2.31        6.50      5.20 o 
   7 -11   8        0.13        8.56      5.25 o 
  -6 -10   8        1.57       -1.14      6.13 o 
  -5 -10   8        0.81       -1.63      3.73 o 
  -4 -10   8       77.82       83.84      6.60 o 
  -3 -10   8       10.55       15.06      5.46 o 
  -2 -10   8       10.38       21.12      4.79 o 
  -1 -10   8       21.75       21.46      4.54 o 
   0 -10   8       88.56       88.23     14.55 o 
   1 -10   8      100.87       82.46      7.92 o 
   2 -10   8       76.31       92.71      8.41 o 
   3 -10   8        1.77        0.32      5.56 o 
   4 -10   8        2.28        8.94     14.69 o 
   5 -10   8       48.06       40.84      6.85 o 
   6 -10   8        6.68        3.08      4.10 o 
   7 -10   8        1.60       10.44     15.55 o 
   8 -10   8        5.43       11.23      5.34 o 
  -7  -9   8       39.30       44.34     12.55 o 
  -6  -9   8       14.94       22.11      5.20 o 
  -5  -9   8      176.20      174.58     10.96 o 
  -4  -9   8       33.27       34.94      4.19 o 
  -3  -9   8       45.62       43.26      6.63 o 
  -2  -9   8      203.55      216.79     12.27 o 
  -1  -9   8       18.38       24.82      4.79 o 
   0  -9   8      219.38      217.31     10.96 o 
   1  -9   8      160.31      131.98     12.84 o 
   2  -9   8      104.11       98.73     19.12 o 
   3  -9   8        9.16        6.39      3.73 o 
   4  -9   8      139.70      116.57      8.96 o 
   5  -9   8       78.68       73.42      7.47 o 
   6  -9   8       38.90       43.57      7.11 o 
   7  -9   8       28.10       27.50      5.84 o 
   8  -9   8        0.18       -1.75      4.59 o 
   9  -9   8        9.06       12.30      6.96 o 
  -8  -8   8       28.47       38.81     20.69 o 
  -7  -8   8       13.83       29.16      7.03 o 
  -6  -8   8       95.52       89.96      8.85 o 
  -5  -8   8       94.18       89.03     10.84 o 
  -4  -8   8      158.80      154.47     10.13 o 
  -3  -8   8      160.25      177.99     11.62 o 
  -2  -8   8       52.48       45.47      5.55 o 
  -1  -8   8       23.33       34.55      3.25 o 
   0  -8   8      505.47      484.82     24.40 o 
   1  -8   8       15.40       27.76     10.13 o 
   2  -8   8        0.25        4.75      3.32 o 
   3  -8   8       91.40       77.25     12.98 o 
   4  -8   8      631.36      581.94     24.89 o 
   5  -8   8        0.16        0.29      4.28 o 
   6  -8   8        0.06        3.57      3.63 o 
   7  -8   8        4.29        7.25      4.52 o 
   8  -8   8       17.97       21.74      6.01 o 
   9  -8   8        0.32       -5.07      5.07 o 
  -8  -7   8        7.42       -2.04      7.42 o 
  -7  -7   8       24.30       42.03      8.17 o 
  -6  -7   8       11.37       11.80      8.99 o 
  -5  -7   8      194.35      177.57     16.83 o 
  -4  -7   8      131.44      138.61      6.93 o 
  -3  -7   8       82.83       91.87      5.28 o 
  -2  -7   8        0.56        4.50      2.18 o 
  -1  -7   8       73.21       65.94      3.75 o 
   0  -7   8      504.04      522.66     12.97 o 
   1  -7   8       58.66       49.94      5.04 o 
   2  -7   8        0.57       -0.56      2.52 o 
   3  -7   8       24.58       19.16      3.93 o 
   4  -7   8       38.56       40.23      6.42 o 
   5  -7   8        4.91        8.79      3.93 o 
   6  -7   8        0.20        6.99      3.83 o 
   7  -7   8        4.39       23.65      6.15 o 
   8  -7   8       13.72       27.74      6.01 o 
   9  -7   8        7.13        8.27      4.44 o 
  10  -7   8       10.74        7.57      5.12 o 
  -8  -6   8       39.88       41.33      7.88 o 
  -7  -6   8       53.62       63.05      7.46 o 
  -6  -6   8        0.13       -3.98      3.98 o 
  -5  -6   8        5.22       -0.47      4.28 o 
  -4  -6   8       54.52       54.72      4.90 o 
  -3  -6   8        4.32        4.25      1.91 o 
  -2  -6   8        8.59        6.63      2.27 o 
  -1  -6   8       33.09       35.01      3.41 o 
   0  -6   8      518.31      480.91     12.67 o 
   1  -6   8       14.52       12.66      3.57 o 
   2  -6   8      247.73      237.05     10.89 o 
   3  -6   8      283.62      304.05     13.84 o 
   4  -6   8       21.56       15.88      3.73 o 
   5  -6   8       83.47       95.55     14.84 o 
   6  -6   8      512.94      477.02     22.90 o 
   7  -6   8       38.37       35.78      8.13 o 
   8  -6   8       14.98       21.55      4.83 o 
   9  -6   8       19.30       20.12      5.42 o 
  10  -6   8        1.53       10.33      5.28 o 
  11  -6   8       12.81       -0.88      4.22 o 
  -9  -5   8        0.05        2.65      4.94 o 
  -8  -5   8       14.79       18.81      5.55 o 
  -7  -5   8       10.39       10.86      4.54 o 
  -6  -5   8      160.62      158.54     11.84 o 
  -5  -5   8        0.14        0.40      2.80 o 
  -4  -5   8        2.84        2.66      1.83 o 
  -3  -5   8        5.24       13.13      3.03 o 
  -2  -5   8       41.85       45.53      3.29 o 
  -1  -5   8       63.83       70.05      5.14 o 
   0  -5   8       14.85       18.01      3.29 o 
   1  -5   8      150.44      131.46      9.67 o 
   2  -5   8       15.08       16.22      3.85 o 
   3  -5   8       79.16       71.13      5.84 o 
   4  -5   8        7.02       10.59      3.36 o 
   5  -5   8       17.46       22.97      5.28 o 
   6  -5   8       33.24       20.01      4.04 o 
   7  -5   8       10.93        7.85      4.10 o 
   8  -5   8       75.68       68.38      7.13 o 
   9  -5   8       23.92       27.01      5.81 o 
  10  -5   8       20.97       23.02     11.98 o 
  11  -5   8        6.82        3.90      4.43 o 
  -9  -4   8       19.40       22.60      6.46 o 
  -8  -4   8        0.03        5.57      4.33 o 
  -7  -4   8        4.61        6.85      4.24 o 
  -6  -4   8        0.15       15.79     10.70 o 
  -5  -4   8       80.67       80.39      6.94 o 
  -4  -4   8        0.00        2.15      1.98 o 
  -3  -4   8       38.17       26.20      4.92 o 
  -2  -4   8       77.62       70.31      3.64 o 
  -1  -4   8       27.98       38.67      8.17 o 
   0  -4   8      218.91      186.87     12.52 o 
   1  -4   8       34.28       30.30      2.41 o 
   2  -4   8       27.31       32.04      3.43 o 
   3  -4   8      118.94      103.75      7.56 o 
   4  -4   8     1544.60     1556.65     47.92 o 
   5  -4   8       21.48       23.76      4.31 o 
   6  -4   8      160.19      152.44     10.09 o 
   7  -4   8       18.80       13.66      4.04 o 
   8  -4   8       63.38       56.10      6.44 o 
   9  -4   8        0.32       -0.29      3.14 o 
  10  -4   8        5.13        6.62      4.32 o 
  11  -4   8       62.51       46.16      8.47 o 
  -9  -3   8       65.65       50.71      8.77 o 
  -8  -3   8       25.32       28.07      6.71 o 
  -7  -3   8       64.64       81.55     22.40 o 
  -6  -3   8        3.45        7.40      3.73 o 
  -5  -3   8      199.60      189.76     10.09 o 
  -4  -3   8       47.35       46.16      3.11 o 
  -3  -3   8      108.75       96.74      3.86 o 
  -2  -3   8        0.05        3.74      2.02 o 
  -1  -3   8       30.96       36.15      2.94 o 
   0  -3   8     1428.48     1313.17    132.08 o 
   1  -3   8      143.07      124.80     10.13 o 
   2  -3   8       13.05       11.24      3.59 o 
   3  -3   8       58.65       49.55      4.57 o 
   4  -3   8        0.49        0.83      2.11 o 
   5  -3   8        1.64       -2.55      2.60 o 
   6  -3   8       25.72       31.33      7.13 o 
   7  -3   8       40.59       53.22      6.71 o 
   8  -3   8        0.47       -1.71      3.03 o 
   9  -3   8        3.66        7.59      9.70 o 
  10  -3   8       42.33       40.45      6.33 o 
  11  -3   8        0.04       -0.53      3.32 o 
  12  -3   8       19.31       12.55      7.42 o 
  -9  -2   8       51.71       45.59      8.73 o 
  -8  -2   8        2.23        7.52      5.28 o 
  -7  -2   8       34.06       39.01      5.95 o 
  -6  -2   8        3.14        3.14      4.71 o 
  -5  -2   8        7.65        5.74      3.56 o 
  -4  -2   8       26.63       32.43      5.85 o 
  -3  -2   8        6.41        3.76      1.67 o 
  -2  -2   8       93.33       92.19      3.90 o 
  -1  -2   8       53.63       54.67      2.85 o 
   0  -2   8      740.68      758.96     20.88 o 
   1  -2   8       28.78       30.38      2.13 o 
   2  -2   8       40.02       36.57      3.28 o 
   3  -2   8       87.33      103.18      2.55 o 
   4  -2   8       12.62        9.19      2.43 o 
   5  -2   8       62.14       67.41      4.83 o 
   6  -2   8       46.44       43.86      9.84 o 
   7  -2   8       38.61       55.77      5.23 o 
   8  -2   8      190.80      181.26     10.73 o 
   9  -2   8      127.80      130.98      8.68 o 
  10  -2   8        0.04        1.14      4.04 o 
  11  -2   8        1.08       15.48      5.12 o 
  12  -2   8       21.86       20.54      8.85 o 
  -9  -1   8      120.25      113.72     12.39 o 
  -8  -1   8        7.08        5.63      4.87 o 
  -7  -1   8       53.45       52.22      7.39 o 
  -6  -1   8        0.01        2.00      4.85 o 
  -5  -1   8       21.94       26.48      4.92 o 
  -4  -1   8        3.51       11.54      6.85 o 
  -3  -1   8      159.88      153.98      4.87 o 
  -2  -1   8        0.39        5.98      4.24 o 
  -1  -1   8       80.07       79.46      3.53 o 
   0  -1   8        6.63        7.20      1.93 o 
   1  -1   8        0.04       -0.32      1.55 o 
   2  -1   8      686.43      745.59     14.07 o 
   3  -1   8        0.01        0.25      0.99 o 
   4  -1   8      796.36      744.71     13.49 o 
   5  -1   8       73.79       89.63      4.90 o 
   6  -1   8     1118.42     1119.13     22.51 o 
   7  -1   8        6.86        6.80      1.82 o 
   8  -1   8        0.08        7.02      5.62 o 
   9  -1   8       96.23      106.85      8.78 o 
  10  -1   8      127.05      155.23     15.12 o 
  11  -1   8       78.27       78.65      7.84 o 
  12  -1   8       45.39       46.80     10.84 o 
  -9   0   8        1.34       -6.56      8.85 o 
  -8   0   8      100.16      100.78     10.41 o 
  -7   0   8      185.78      151.79     12.26 o 
  -6   0   8      325.08      322.08     15.90 o 
  -5   0   8       36.96       30.41      6.85 o 
  -4   0   8       14.10       12.67      3.14 o 
  -3   0   8        0.05       -2.72      2.72 o 
  -2   0   8      105.01       99.69      3.53 o 
  -1   0   8      216.08      223.00      6.11 o 
   0   0   8      171.14      178.76      6.74 o 
   1   0   8       28.44       29.00      2.14 o 
   2   0   8      296.96      281.52      6.68 o 
   3   0   8       66.35       85.09      5.64 o 
   4   0   8       10.95       23.66      2.75 o 
   5   0   8      123.46      120.09      3.84 o 
   6   0   8       66.18       57.29      5.03 o 
   7   0   8       11.44       14.78      2.27 o 
   8   0   8      219.65      190.75      7.29 o 
   9   0   8        4.88        2.16      2.40 o 
  10   0   8       29.74       27.30      4.33 o 
  11   0   8       82.62      105.10     11.13 o 
  12   0   8       24.35       18.04      5.85 o 
  -9   1   8        0.70        0.98      6.28 o 
  -8   1   8       25.80       49.34     16.69 o 
  -7   1   8      163.22      157.15     12.49 o 
  -6   1   8       16.01       20.30      4.83 o 
  -5   1   8      834.64      738.02     27.72 o 
  -4   1   8        9.48       21.66      6.28 o 
  -3   1   8      131.87      124.17      3.73 o 
  -2   1   8       73.53       64.89      6.55 o 
  -1   1   8       53.90       45.77      4.88 o 
   0   1   8     1210.75     1364.72     26.28 o 
   1   1   8        5.39        7.96      1.42 o 
   2   1   8     1465.11     1436.83     28.01 o 
   3   1   8      325.04      319.14      7.02 o 
   4   1   8     1970.41     2158.34     40.87 o 
   5   1   8       50.30       45.82      2.66 o 
   6   1   8       59.22       57.85      5.06 o 
   7   1   8       13.66       12.72      2.23 o 
   8   1   8      220.25      196.65      6.89 o 
   9   1   8     1143.70     1163.06     32.99 o 
  10   1   8       16.16       17.14      3.86 o 
  11   1   8       10.21       14.30      4.45 o 
  12   1   8        0.43       -0.86      3.63 o 
  -9   2   8        0.21        4.98      4.94 o 
  -8   2   8        0.47        0.68      5.99 o 
  -7   2   8        0.10        7.72      6.99 o 
  -6   2   8       73.82       73.18     10.41 o 
  -5   2   8       17.97       22.04      4.59 o 
  -4   2   8      748.78      712.85     25.05 o 
  -3   2   8       15.57       14.65      1.66 o 
  -2   2   8       65.39       77.97      3.29 o 
  -1   2   8      113.21      125.36      4.10 o 
   0   2   8       57.67       52.84      2.68 o 
   1   2   8      128.77      114.38      3.84 o 
   2   2   8        1.43        1.10      1.27 o 
   3   2   8      158.45      179.60      7.77 o 
   4   2   8      599.35      676.42     13.67 o 
   5   2   8       14.57       12.24      2.55 o 
   6   2   8      170.07      180.21      5.95 o 
   7   2   8      301.89      268.52      9.88 o 
   8   2   8      368.92      346.12     11.04 o 
   9   2   8      546.38      536.98     18.21 o 
  10   2   8       97.77      106.56      7.43 o 
  11   2   8        0.69        0.19      1.97 o 
  12   2   8       68.18       66.12      6.45 o 
  13   2   8       29.24       32.53      9.42 o 
  -9   3   8       15.45       16.53      6.78 o 
  -8   3   8       28.30       40.37     14.84 o 
  -7   3   8      103.01       94.82      8.87 o 
  -6   3   8        1.96        0.12      3.21 o 
  -5   3   8     1212.82     1118.33     41.31 o 
  -4   3   8       36.86       39.10      5.12 o 
  -3   3   8      231.59      247.11      6.70 o 
  -2   3   8      129.69      141.37      4.74 o 
  -1   3   8      406.52      400.46     11.93 o 
   0   3   8      169.20      193.20      5.12 o 
   1   3   8      315.83      288.07     12.01 o 
   2   3   8     1109.99     1221.86     30.46 o 
   3   3   8     1063.39     1070.42     27.36 o 
   4   3   8        2.00        0.20      1.64 o 
   5   3   8      178.47      166.23      6.51 o 
   6   3   8      129.81      149.31      5.22 o 
   7   3   8       24.65       24.76      2.94 o 
   8   3   8      188.49      190.68      7.48 o 
   9   3   8      342.99      353.73     12.89 o 
  10   3   8        0.02       -2.04      2.04 o 
  11   3   8        3.41        2.86      2.77 o 
  12   3   8        1.18        5.19      3.73 o 
  13   3   8        7.06        8.56      8.27 o 
  -9   4   8       10.22        1.64      5.14 o 
  -8   4   8       11.28       25.02      7.70 o 
  -7   4   8        1.96        1.34      3.98 o 
  -6   4   8      150.06      143.28     11.70 o 
  -5   4   8       26.38       45.40      6.15 o 
  -4   4   8       15.33       20.93      4.57 o 
  -3   4   8      175.25      186.18      5.93 o 
  -2   4   8       24.33       23.14      2.35 o 
  -1   4   8        5.45       11.43      2.02 o 
   0   4   8      724.00      710.16     17.16 o 
   1   4   8        0.74        2.64      1.91 o 
   2   4   8      170.29      175.89      4.60 o 
   3   4   8     2181.79     2165.13     39.26 o 
   4   4   8        5.04        4.45      3.07 o 
   5   4   8      232.32      208.10      9.23 o 
   6   4   8      190.62      204.72      9.13 o 
   7   4   8       10.55       23.11      5.65 o 
   8   4   8     1195.95     1138.73     29.06 o 
   9   4   8      115.23      108.61      6.14 o 
  10   4   8       35.55       34.17      3.87 o 
  11   4   8        2.46       -1.24      4.33 o 
  12   4   8        2.40        3.25      3.23 o 
  13   4   8        0.04        0.86      4.54 o 
  -8   5   8        7.22        7.10      7.99 o 
  -7   5   8        3.55        3.72      4.31 o 
  -6   5   8       13.72        7.83      4.52 o 
  -5   5   8      123.35      129.57      9.19 o 
  -4   5   8      139.41      144.24      8.04 o 
  -3   5   8        4.97        8.46      2.11 o 
  -2   5   8       25.69       25.51      3.07 o 
  -1   5   8       25.43       22.97      2.39 o 
   0   5   8      131.08      124.17     11.98 o 
   1   5   8      207.43      220.49      5.66 o 
   2   5   8      231.39      230.24      6.06 o 
   3   5   8      158.18      160.57      4.99 o 
   4   5   8      102.07      137.75     14.44 o 
   5   5   8        3.40       13.42      1.63 o 
   6   5   8       93.88       93.38      3.75 o 
   7   5   8      217.48      191.02      6.53 o 
   8   5   8      825.09      772.12     29.00 o 
   9   5   8       11.71       17.37      2.96 o 
  10   5   8        6.24       10.91      3.04 o 
  11   5   8       51.28       50.29      4.87 o 
  12   5   8        1.18        0.47      2.91 o 
  -8   6   8        0.74       -2.57      4.64 o 
  -7   6   8        0.03        3.25      4.85 o 
  -6   6   8      399.28      428.60     23.95 o 
  -5   6   8       66.37       73.13      7.95 o 
  -4   6   8      123.31      139.77      9.47 o 
  -3   6   8       89.20       91.73      5.01 o 
  -2   6   8      153.10      141.42      7.42 o 
  -1   6   8      352.86      371.30     13.50 o 
   0   6   8      720.58      705.61     15.30 o 
   1   6   8      210.51      181.88      4.75 o 
   2   6   8        8.04        7.78      1.77 o 
   3   6   8       75.57       84.67      5.60 o 
   4   6   8      265.61      286.63     13.08 o 
   5   6   8      167.44      205.94      8.56 o 
   6   6   8      359.93      365.27      8.61 o 
   7   6   8      118.28      107.08      4.29 o 
   8   6   8       30.54       29.35      3.44 o 
   9   6   8       12.02        7.85      4.14 o 
  10   6   8       24.82       18.81      5.51 o 
  11   6   8       47.38       59.26      7.22 o 
  12   6   8        6.35        3.43      4.01 o 
  -8   7   8       12.07       20.97     10.99 o 
  -7   7   8       45.53       54.04     17.41 o 
  -6   7   8        8.26        1.13      4.71 o 
  -5   7   8      171.43      146.56     15.41 o 
  -4   7   8       12.27       17.06      3.75 o 
  -3   7   8      178.21      172.57     12.32 o 
  -2   7   8       47.49       56.08      4.74 o 
  -1   7   8      187.80      177.96     21.21 o 
   0   7   8      215.51      217.98      9.68 o 
   1   7   8      276.71      220.47     21.01 o 
   2   7   8      196.32      201.15      8.47 o 
   3   7   8       48.25       57.07      5.34 o 
   4   7   8      171.56      178.97     15.69 o 
   5   7   8      600.86      641.86     22.15 o 
   6   7   8       36.43       46.28      8.42 o 
   7   7   8      439.17      438.95     17.35 o 
   8   7   8      152.42      141.79     10.41 o 
   9   7   8        0.08       -3.77      3.77 o 
  10   7   8      111.85       97.50     11.41 o 
  11   7   8       10.20        3.37      4.02 o 
  12   7   8        1.19        0.23      3.29 o 
  -7   8   8        0.10       -1.58      5.03 o 
  -6   8   8       43.64       49.37      8.26 o 
  -5   8   8       15.29       10.03      4.74 o 
  -4   8   8       46.06       43.64      6.19 o 
  -3   8   8       31.57       39.09      4.51 o 
  -2   8   8     1194.90     1199.39     44.08 o 
  -1   8   8      194.17      181.30      6.70 o 
   0   8   8     1094.42     1024.16     22.37 o 
   1   8   8      571.90      579.50     20.34 o 
   2   8   8      119.76      108.18      6.33 o 
   3   8   8        0.02        3.28      3.00 o 
   4   8   8      117.02      120.33      7.16 o 
   5   8   8      248.79      204.94      9.88 o 
   6   8   8      171.41      154.33      9.38 o 
   7   8   8       98.25      107.30      7.56 o 
   8   8   8        0.24        2.28      5.99 o 
   9   8   8        8.21        4.28      3.43 o 
  10   8   8       68.34       82.70     11.98 o 
  11   8   8       21.01       14.79      5.12 o 
  12   8   8        7.55       10.56      7.13 o 
  -7   9   8        4.21       -0.27      7.28 o 
  -6   9   8        0.00       -1.89      3.82 o 
  -5   9   8        4.87        3.85     10.99 o 
  -4   9   8        4.00        9.30      4.55 o 
  -3   9   8      123.59      124.33      6.34 o 
  -2   9   8       52.74       47.11      5.04 o 
  -1   9   8      818.95      742.66     19.53 o 
   0   9   8       68.23       63.79      7.99 o 
   1   9   8        2.72        7.81      3.42 o 
   2   9   8      267.33      252.11     11.28 o 
   3   9   8      106.26      110.41      7.16 o 
   4   9   8      610.83      626.39     22.59 o 
   5   9   8     1495.56     1453.87     50.16 o 
   6   9   8       83.31       63.49      6.70 o 
   7   9   8      342.81      338.58     15.53 o 
   8   9   8        5.34        2.91      3.70 o 
   9   9   8       27.81       22.70      5.40 o 
  10   9   8        0.34       -2.25      4.31 o 
  11   9   8        0.64       17.04     10.27 o 
  12   9   8        7.54        5.99      8.56 o 
  -6  10   8       31.15       36.93      6.97 o 
  -5  10   8       11.93        9.42      4.11 o 
  -4  10   8       25.85       29.52      4.10 o 
  -3  10   8        5.98        1.85      2.18 o 
  -2  10   8      175.22      141.04      6.65 o 
  -1  10   8        0.67       -3.21      3.21 o 
   0  10   8      432.21      445.30     18.66 o 
   1  10   8      203.57      179.56      9.75 o 
   2  10   8        1.37        5.49      3.85 o 
   3  10   8      387.49      366.03     18.83 o 
   4  10   8       48.09       61.72      6.71 o 
   5  10   8      143.22      160.45     10.52 o 
   6  10   8      252.80      251.94     13.21 o 
   7  10   8       48.39       46.80      6.28 o 
   8  10   8       72.08       72.95      7.75 o 
   9  10   8      199.33      190.84     20.12 o 
  10  10   8        1.93        6.33      4.59 o 
  11  10   8        0.23       -0.54      8.56 o 
  -6  11   8       13.23       27.68      9.13 o 
  -5  11   8        0.67       -4.03      4.03 o 
  -4  11   8       15.98       27.58     21.40 o 
  -3  11   8       25.12       29.51      6.99 o 
  -2  11   8       10.76       14.96      4.74 o 
  -1  11   8      468.12      450.52     34.95 o 
   0  11   8        0.75       -3.12      3.12 o 
   1  11   8       68.18       65.81      7.13 o 
   2  11   8       17.28       27.72      4.94 o 
   3  11   8        8.61        3.91      3.93 o 
   4  11   8      114.93       98.94      7.66 o 
   5  11   8        0.06        1.43      3.49 o 
   6  11   8       70.13       90.04     10.56 o 
   7  11   8      155.72      136.78      9.99 o 
   8  11   8       18.11       24.03      5.34 o 
   9  11   8       21.12       37.08      9.70 o 
  10  11   8        0.04        9.26     13.55 o 
  11  11   8        2.61        1.86      6.13 o 
  -5  12   8        4.40        4.52      7.70 o 
  -4  12   8        1.19        2.00      5.71 o 
  -3  12   8      125.61      137.36     11.51 o 
  -2  12   8      378.77      347.60     17.58 o 
  -1  12   8       17.19       29.77      5.61 o 
   0  12   8       46.27       40.32      5.85 o 
   1  12   8       11.97       24.72      5.85 o 
   2  12   8       20.09       22.44      6.56 o 
   3  12   8       91.82       84.37      7.82 o 
   4  12   8       13.33       19.39      4.64 o 
   5  12   8        0.01        5.79      4.25 o 
   6  12   8      255.16      258.50     14.43 o 
   7  12   8       22.12       18.26      5.48 o 
   8  12   8      137.75      137.13     18.97 o 
   9  12   8       16.83       18.00      5.89 o 
  10  12   8        2.64        0.12      3.73 o 
  -4  13   8       18.29        8.27      6.85 o 
  -3  13   8       58.49       57.23     12.13 o 
  -2  13   8        4.28        8.13      4.83 o 
  -1  13   8       62.98       64.37      7.67 o 
   0  13   8       13.71       14.80      4.54 o 
   1  13   8       16.60       16.88      5.00 o 
   2  13   8       28.15       29.15      5.34 o 
   3  13   8      127.47      106.89      8.85 o 
   4  13   8       70.41       69.49      7.70 o 
   5  13   8       82.19       95.07      9.25 o 
   6  13   8       38.00       27.78      5.65 o 
   7  13   8        6.73        4.85      4.24 o 
   8  13   8        0.90        4.20      4.79 o 
   9  13   8        3.23       18.21     11.41 o 
  -3  14   8        3.15        5.50      5.48 o 
  -2  14   8       22.26       17.07      5.32 o 
  -1  14   8       13.52       26.01      7.70 o 
   0  14   8       11.23       21.07      9.42 o 
   1  14   8        0.01        1.33      4.33 o 
   2  14   8        7.00        3.61      3.93 o 
   3  14   8       15.00       23.93      5.32 o 
   4  14   8        9.24       10.02      4.54 o 
   5  14   8        0.07        8.78      8.13 o 
   6  14   8       11.62       20.20      7.70 o 
   7  14   8       27.96       43.57      9.27 o 
   8  14   8      114.45      122.96     19.97 o 
  -1  15   8      123.23      129.16     14.27 o 
   0  15   8       28.32       42.88     16.55 o 
   1  15   8       42.25       33.13      7.13 o 
   2  15   8       16.57       16.83      5.89 o 
   3  15   8       46.64       66.28      8.84 o 
   4  15   8        0.34        2.85      4.02 o 
   5  15   8        0.21        3.39      7.42 o 
   6  15   8       23.85       24.63      6.51 o 
   7  15   8       60.11       70.34      8.96 o 
   1  16   8        8.32       14.02     13.41 o 
   2  16   8        9.72       15.52     10.84 o 
   3  16   8        1.80        3.35      4.71 o 
   4  16   8       46.81       56.39      8.76 o 
   5  16   8        9.03       14.57      6.13 o 
  -1 -13   9        3.65        6.35      6.13 o 
   0 -13   9        7.05        2.78      4.43 o 
   1 -13   9       58.47       65.94     11.70 o 
   2 -13   9        7.16        5.09      4.59 o 
   3 -13   9        0.07        2.79      4.83 o 
  -3 -12   9       42.76       44.93      7.31 o 
  -2 -12   9        0.00        2.08      4.04 o 
  -1 -12   9        2.69        4.18      4.22 o 
   0 -12   9       11.33        2.46      3.82 o 
   1 -12   9       11.59       20.29      6.99 o 
   2 -12   9       39.86       39.88      7.28 o 
   3 -12   9        0.14        1.10      9.70 o 
   4 -12   9        7.83       13.01      5.89 o 
   5 -12   9        3.21        0.63      7.28 o 
  -5 -11   9       62.44       71.33     11.70 o 
  -4 -11   9       49.73       55.93     12.55 o 
  -3 -11   9       72.77       76.82      8.36 o 
  -2 -11   9       19.39       26.78      5.76 o 
  -1 -11   9        9.13       11.94      8.27 o 
   0 -11   9       17.44       14.26      5.03 o 
   1 -11   9      172.80      159.27     12.13 o 
   2 -11   9        0.05        0.97      4.85 o 
   3 -11   9       80.10      106.95     19.40 o 
   4 -11   9        2.77       14.31      5.03 o 
   5 -11   9       10.99       18.17      9.42 o 
   6 -11   9        4.55       12.38      6.45 o 
  -6 -10   9       10.66       12.55      7.70 o 
  -5 -10   9       54.10       45.65      9.70 o 
  -4 -10   9        0.01       -2.57      6.56 o 
  -3 -10   9       60.72       66.29      6.82 o 
  -2 -10   9        2.48        3.56      3.82 o 
  -1 -10   9       19.18       27.93      5.48 o 
   0 -10   9        3.13        3.05      3.69 o 
   1 -10   9        9.92        4.69      4.57 o 
   2 -10   9       58.05       67.32      7.70 o 
   3 -10   9       39.23       47.41     10.27 o 
   4 -10   9        8.70       13.51      5.56 o 
   5 -10   9       12.24        8.24      7.99 o 
   6 -10   9       35.44       36.84      6.85 o 
   7 -10   9        5.56        7.87      5.42 o 
  -6  -9   9        3.84        3.24      4.33 o 
  -5  -9   9      146.58      115.39     10.08 o 
  -4  -9   9       52.22       43.79      4.98 o 
  -3  -9   9        5.84        4.75      2.89 o 
  -2  -9   9       58.17       61.00      6.74 o 
  -1  -9   9        2.09        2.99      4.02 o 
   0  -9   9      107.87       97.45     17.55 o 
   1  -9   9       22.92       26.91      7.28 o 
   2  -9   9        6.69       17.13     10.13 o 
   3  -9   9        0.08       -1.81      3.32 o 
   4  -9   9        2.75        1.10      3.57 o 
   5  -9   9        0.19        2.05      3.53 o 
   6  -9   9       11.61        7.86      6.85 o 
   7  -9   9        2.97        0.54      6.13 o 
   8  -9   9       19.02       12.35      5.44 o 
  -7  -8   9        1.86        4.41      4.54 o 
  -6  -8   9       14.12       16.06      5.00 o 
  -5  -8   9        7.50        5.40      4.63 o 
  -4  -8   9        5.20        2.10      2.69 o 
  -3  -8   9        8.62        6.50      3.21 o 
  -2  -8   9       19.74       19.32      4.04 o 
  -1  -8   9       13.76       19.95      5.42 o 
   0  -8   9      184.64      182.08      9.88 o 
   1  -8   9      204.19      204.00     11.28 o 
   2  -8   9        2.07        1.03      3.12 o 
   3  -8   9      218.70      183.42     11.30 o 
   4  -8   9       33.24       34.09      5.44 o 
   5  -8   9        6.96       11.60      4.66 o 
   6  -8   9        5.92       20.54     15.98 o 
   7  -8   9        2.83       12.71      7.28 o 
   8  -8   9       80.84       91.13      9.07 o 
   9  -8   9       10.46        8.79      5.61 o 
  -7  -7   9        0.67       -0.02      3.73 o 
  -6  -7   9        3.33       -1.24      3.98 o 
  -5  -7   9        9.12        8.96      4.42 o 
  -4  -7   9       22.05       24.18      3.92 o 
  -3  -7   9       66.62       59.68      4.63 o 
  -2  -7   9       36.05       37.04      4.72 o 
  -1  -7   9        9.80        4.56      2.17 o 
   0  -7   9       59.64       65.09      8.85 o 
   1  -7   9        8.62       15.40      5.42 o 
   2  -7   9      310.10      296.49     18.26 o 
   3  -7   9      515.30      465.59     21.08 o 
   4  -7   9       11.63       13.79      4.22 o 
   5  -7   9       18.73       37.10      9.27 o 
   6  -7   9        1.18        1.85      3.53 o 
   7  -7   9        9.43        2.27      6.99 o 
   8  -7   9        0.68        3.57      4.42 o 
   9  -7   9        2.79        4.47      5.71 o 
  10  -7   9        0.29        5.54     10.13 o 
  -8  -6   9        4.68        3.36      5.07 o 
  -7  -6   9        1.42        6.11      4.79 o 
  -6  -6   9        1.21       -3.57      5.42 o 
  -5  -6   9        4.58        5.64      4.28 o 
  -4  -6   9       52.23       52.59      4.24 o 
  -3  -6   9       49.91       49.59      5.64 o 
  -2  -6   9       53.06       58.50      7.33 o 
  -1  -6   9       43.80       50.97      5.41 o 
   0  -6   9       99.93       91.20      4.20 o 
   1  -6   9      254.05      297.80     16.55 o 
   2  -6   9       54.18       59.06      7.13 o 
   3  -6   9       38.57       50.86     12.98 o 
   4  -6   9      302.20      289.75     14.12 o 
   5  -6   9       83.09       73.45      6.94 o 
   6  -6   9      493.67      446.53     21.45 o 
   7  -6   9        8.89       10.80      9.56 o 
   8  -6   9        1.74       20.87      7.28 o 
   9  -6   9        7.43       12.86      5.28 o 
  10  -6   9        1.69        5.42      4.64 o 
  -8  -5   9        1.24        3.24      4.94 o 
  -7  -5   9       17.14       27.75      6.56 o 
  -6  -5   9       49.64       36.49      6.42 o 
  -5  -5   9        4.50        6.94      4.14 o 
  -4  -5   9        2.53        5.31      2.20 o 
  -3  -5   9       24.29       28.42      4.14 o 
  -2  -5   9       41.84       43.75      4.46 o 
  -1  -5   9      116.65      107.66      6.74 o 
   0  -5   9        0.01        0.12      1.55 o 
   1  -5   9       64.36       58.16      9.27 o 
   2  -5   9       18.18       24.20      3.93 o 
   3  -5   9       15.62       18.97      4.10 o 
   4  -5   9       16.14       33.51      4.92 o 
   5  -5   9       79.09       72.16      6.92 o 
   6  -5   9      160.43      155.55     19.69 o 
   7  -5   9        4.42        5.42      4.44 o 
   8  -5   9        6.44        7.28      4.84 o 
   9  -5   9        0.61        6.36      4.13 o 
  10  -5   9       16.43       21.58      5.55 o 
  11  -5   9        3.47        0.47      3.93 o 
  -8  -4   9       74.29       87.66     10.27 o 
  -7  -4   9       11.88       18.95      8.70 o 
  -6  -4   9        6.54       12.78      4.79 o 
  -5  -4   9        0.29        5.69     12.70 o 
  -4  -4   9       94.11       93.80      7.52 o 
  -3  -4   9       87.67       80.28      4.56 o 
  -2  -4   9       16.43       19.18      3.65 o 
  -1  -4   9      220.65      218.96     22.71 o 
   0  -4   9      572.51      546.43     13.78 o 
   1  -4   9       24.31       29.02      4.19 o 
   2  -4   9      111.10      120.52     14.12 o 
   3  -4   9      524.33      493.94     18.66 o 
   4  -4   9       22.80       19.40      4.04 o 
   5  -4   9      146.49      131.92     10.27 o 
   6  -4   9       85.96       98.30      7.26 o 
   7  -4   9        6.20        5.85      3.53 o 
   8  -4   9       46.61       27.18      5.04 o 
   9  -4   9      181.81      170.48     13.01 o 
  10  -4   9        2.98        3.60      7.56 o 
  11  -4   9       18.86       21.30     10.70 o 
  -8  -3   9        0.85        1.53      5.42 o 
  -7  -3   9       13.65       13.51      9.27 o 
  -6  -3   9        5.78       18.26     13.70 o 
  -5  -3   9       45.59       49.42     13.55 o 
  -4  -3   9      177.88      163.08     15.41 o 
  -3  -3   9       89.49       79.53      4.22 o 
  -2  -3   9        6.61        3.38      2.12 o 
  -1  -3   9      293.43      268.04      7.96 o 
   0  -3   9      123.18      115.20      6.54 o 
   1  -3   9        3.96        5.07      1.58 o 
   2  -3   9       81.51       60.92      2.52 o 
   3  -3   9       70.73       66.26      5.48 o 
   4  -3   9       14.17       13.71      3.12 o 
   5  -3   9      265.54      216.30     15.69 o 
   6  -3   9        2.62       -3.16      3.73 o 
   7  -3   9        4.93        7.28      5.28 o 
   8  -3   9      103.14      102.09      8.06 o 
   9  -3   9       73.31       69.26     20.83 o 
  10  -3   9       12.23       11.75      4.54 o 
  11  -3   9        0.42        6.13      4.71 o 
  -8  -2   9        1.26        1.48      5.56 o 
  -7  -2   9       15.64       15.56      5.95 o 
  -6  -2   9        0.44       -1.43      3.23 o 
  -5  -2   9       12.35        5.47      3.63 o 
  -4  -2   9       23.48       19.58      4.74 o 
  -3  -2   9       19.34       16.10      3.13 o 
  -2  -2   9      114.96      115.26      4.83 o 
  -1  -2   9      133.88      142.51      7.44 o 
   0  -2   9      521.01      545.69     43.48 o 
   1  -2   9      631.21      629.56     17.31 o 
   2  -2   9      427.72      385.02      8.65 o 
   3  -2   9      336.17      329.67     11.97 o 
   4  -2   9      443.61      510.94     17.18 o 
   5  -2   9      103.89      113.93      6.85 o 
   6  -2   9        0.00        2.40      3.14 o 
   7  -2   9       36.26       48.95      5.62 o 
   8  -2   9       24.38       32.39      7.28 o 
   9  -2   9        0.37       -1.14      3.23 o 
  10  -2   9       51.06       51.91      7.34 o 
  11  -2   9       48.88       57.62      8.87 o 
  12  -2   9       15.13        5.59      5.34 o 
  -9  -1   9       67.16       78.84     10.58 o 
  -8  -1   9       11.42       18.85      8.99 o 
  -7  -1   9        0.22        1.75      6.71 o 
  -6  -1   9        1.81        1.21      3.32 o 
  -5  -1   9        0.57       11.20     10.99 o 
  -4  -1   9        6.78        6.93      3.32 o 
  -3  -1   9       37.72       47.39      3.30 o 
  -2  -1   9      119.71      123.45      4.85 o 
  -1  -1   9      460.26      480.08     12.17 o 
   0  -1   9        1.73        7.33      2.87 o 
   1  -1   9       75.08       56.46      3.73 o 
   2  -1   9       59.75       82.76      3.33 o 
   3  -1   9       38.49       31.46      2.11 o 
   4  -1   9      159.75      183.44      4.61 o 
   5  -1   9      135.48      107.65      7.45 o 
   6  -1   9      277.10      237.23      6.38 o 
   7  -1   9      543.60      516.87     27.08 o 
   8  -1   9        0.98        2.47      6.28 o 
   9  -1   9      272.47      288.61     14.60 o 
  10  -1   9      118.31      118.83     10.03 o 
  11  -1   9       90.39       77.27      8.07 o 
  12  -1   9        0.92        3.36      4.59 o 
  -9   0   9       28.63       37.31      8.49 o 
  -8   0   9       39.56       40.04      7.67 o 
  -7   0   9        9.64        7.11      4.63 o 
  -6   0   9      125.71      104.72      9.05 o 
  -5   0   9       30.23       36.30      5.23 o 
  -4   0   9      276.44      221.39     11.37 o 
  -3   0   9      152.04      148.58     15.32 o 
  -2   0   9        0.68       -0.46      1.42 o 
  -1   0   9       88.00       92.91      3.69 o 
   0   0   9      453.47      443.97     10.76 o 
   1   0   9      293.17      301.54      7.77 o 
   2   0   9        6.31       11.42      2.35 o 
   3   0   9      111.93      116.56      3.87 o 
   4   0   9     1051.90     1100.51     21.79 o 
   5   0   9      115.10      122.20      4.23 o 
   6   0   9        0.34        3.44      2.55 o 
   7   0   9       55.01       58.50      3.97 o 
   8   0   9      304.95      294.38      9.58 o 
   9   0   9       15.64       18.19      3.78 o 
  10   0   9       91.51       95.15     17.83 o 
  11   0   9      173.17      169.19     29.96 o 
  12   0   9       48.02       52.63      9.70 o 
  -9   1   9       10.91       10.47      6.37 o 
  -8   1   9       47.62       48.93      8.56 o 
  -7   1   9        0.50       11.73     14.69 o 
  -6   1   9       33.69       48.78      7.20 o 
  -5   1   9        0.15       -1.77      3.21 o 
  -4   1   9        0.80        4.11      3.57 o 
  -3   1   9       25.55       22.19      2.09 o 
  -2   1   9       70.53       69.99      3.68 o 
  -1   1   9       99.51       88.58      3.73 o 
   0   1   9       38.90       44.85      2.85 o 
   1   1   9        1.70        2.04      2.34 o 
   2   1   9      213.90      206.68      5.54 o 
   3   1   9      826.83      800.20     16.68 o 
   4   1   9        2.57        2.27      2.63 o 
   5   1   9        0.21        1.52      1.51 o 
   6   1   9       76.77       78.88      3.91 o 
   7   1   9      577.29      574.20     15.37 o 
   8   1   9        0.34        2.97      3.26 o 
   9   1   9      474.83      475.39     15.17 o 
  10   1   9        0.08        0.47      2.39 o 
  11   1   9        4.95        2.05      3.84 o 
  12   1   9       42.05       44.99     12.27 o 
  -8   2   9       93.58       88.09     16.55 o 
  -7   2   9        4.66       17.89     11.56 o 
  -6   2   9      127.03      107.23      9.53 o 
  -5   2   9       44.47       53.93      6.86 o 
  -4   2   9       11.87       16.32      4.85 o 
  -3   2   9        7.48        5.95      2.36 o 
  -2   2   9        5.26       14.17      2.00 o 
  -1   2   9        1.05        6.45      3.40 o 
   0   2   9     1097.07     1080.10     25.47 o 
   1   2   9       22.92       26.35      3.21 o 
   2   2   9       27.33       23.89      4.19 o 
   3   2   9       22.96       30.71      3.61 o 
   4   2   9      253.71      241.98      6.92 o 
   5   2   9        5.36        2.81      2.81 o 
   6   2   9        2.85        2.14      1.63 o 
   7   2   9        9.94       12.95      2.62 o 
   8   2   9      229.06      224.52      8.36 o 
   9   2   9      748.61      726.74     21.31 o 
  10   2   9       40.64       45.63      4.22 o 
  11   2   9       64.65       63.10      5.37 o 
  12   2   9       89.76       80.65      9.77 o 
  -8   3   9        0.89       -3.39      5.00 o 
  -7   3   9       10.05        9.13      6.28 o 
  -6   3   9       14.75        9.00      7.56 o 
  -5   3   9      155.85      155.24     17.98 o 
  -4   3   9      172.06      188.27     10.12 o 
  -3   3   9      522.45      480.84     17.47 o 
  -2   3   9        9.72       21.99      3.02 o 
  -1   3   9       34.78       39.22      2.79 o 
   0   3   9       16.73       14.59      1.89 o 
   1   3   9      298.54      328.87     12.47 o 
   2   3   9       27.01       46.03      4.59 o 
   3   3   9      524.68      500.68     45.69 o 
   4   3   9       92.10       82.34     11.19 o 
   5   3   9       24.69       28.00      2.33 o 
   6   3   9       68.79       52.99      3.01 o 
   7   3   9       93.40       89.77      4.63 o 
   8   3   9       13.27       13.10      2.83 o 
   9   3   9      293.26      272.31     10.17 o 
  10   3   9        0.30        4.66      3.21 o 
  11   3   9       15.10        9.33      3.48 o 
  12   3   9       56.70       52.04      6.46 o 
  -8   4   9       89.70       99.55     11.54 o 
  -7   4   9       45.17       40.24      6.76 o 
  -6   4   9       85.66       62.59      8.90 o 
  -5   4   9        0.00        6.58      5.42 o 
  -4   4   9       81.93       65.61      6.56 o 
  -3   4   9       64.85       75.29      4.06 o 
  -2   4   9       28.25       24.80      2.69 o 
  -1   4   9       13.58       20.05      6.54 o 
   0   4   9      323.43      337.52      9.05 o 
   1   4   9      664.39      745.13     21.48 o 
   2   4   9      302.24      316.60     11.57 o 
   3   4   9      258.01      265.18      7.42 o 
   4   4   9      102.20      121.96      4.87 o 
   5   4   9      188.48      174.83     18.24 o 
   6   4   9      226.91      276.80     11.25 o 
   7   4   9      477.80      416.00     54.68 o 
   8   4   9      491.73      482.40     17.31 o 
   9   4   9      118.59      108.44      5.99 o 
  10   4   9       11.30       11.36      3.17 o 
  11   4   9       82.66       76.11      6.53 o 
  12   4   9       13.66        8.12      3.65 o 
  -8   5   9       18.39       26.94      7.28 o 
  -7   5   9        1.02       -0.94      4.85 o 
  -6   5   9        2.26       -5.56      6.13 o 
  -5   5   9        0.48       -0.41      3.22 o 
  -4   5   9       30.04       42.18      6.56 o 
  -3   5   9        8.50       15.51      3.86 o 
  -2   5   9       50.83       45.24      3.40 o 
  -1   5   9      785.50      765.71     18.85 o 
   0   5   9      174.59      167.21      8.12 o 
   1   5   9      126.41      145.33      6.23 o 
   2   5   9      126.56      142.18      4.41 o 
   3   5   9      111.73       97.08      3.36 o 
   4   5   9      126.88      126.47      3.87 o 
   5   5   9        1.80        3.50      1.51 o 
   6   5   9        0.21        1.27      2.86 o 
   7   5   9      251.33      223.49      7.68 o 
   8   5   9       19.66       18.22      3.98 o 
   9   5   9      244.27      218.23      8.64 o 
  10   5   9        6.65        6.04      5.26 o 
  11   5   9        0.68        0.71      2.59 o 
  12   5   9        5.52        4.86      4.54 o 
  -8   6   9        0.50       -2.85      8.56 o 
  -7   6   9       72.04       68.09      9.99 o 
  -6   6   9      167.37      164.02     12.98 o 
  -5   6   9        4.27        3.15      4.22 o 
  -4   6   9      159.90      192.53     11.59 o 
  -3   6   9        0.00        9.39      7.32 o 
  -2   6   9       87.28       90.77      4.86 o 
  -1   6   9       11.10       18.28      4.91 o 
   0   6   9     1512.68     1302.05     49.11 o 
   1   6   9      232.09      229.50      6.43 o 
   2   6   9       22.76       24.62      2.64 o 
   3   6   9        0.04       -0.26      0.83 o 
   4   6   9        7.32       16.51      3.83 o 
   5   6   9       51.81       51.41      2.43 o 
   6   6   9       65.07       62.39      2.91 o 
   7   6   9      397.02      359.58     15.62 o 
   8   6   9      224.46      214.98      7.32 o 
   9   6   9      241.53      217.96     13.46 o 
  10   6   9        6.78       15.29      4.13 o 
  11   6   9        0.02        1.86      3.49 o 
  12   6   9       13.06       18.67      5.93 o 
  -7   7   9       27.73       29.15      8.04 o 
  -6   7   9       10.59       13.17      7.70 o 
  -5   7   9      146.37      133.69     13.55 o 
  -4   7   9        2.93        2.76      2.46 o 
  -3   7   9      140.38      159.30     10.85 o 
  -2   7   9      161.44      170.26      7.16 o 
  -1   7   9      565.83      535.69     18.85 o 
   0   7   9       30.00       33.06      5.30 o 
   1   7   9       13.13       10.63      1.65 o 
   2   7   9       26.07       28.67      3.73 o 
   3   7   9      223.26      211.28      9.38 o 
   4   7   9        1.19        9.42      4.57 o 
   5   7   9      150.98      117.44      8.36 o 
   6   7   9       20.07       19.02      3.90 o 
   7   7   9        7.84       13.85      4.11 o 
   8   7   9       49.35       67.83     14.12 o 
   9   7   9       86.50       87.46      7.82 o 
  10   7   9        2.50       11.37      5.14 o 
  11   7   9        7.10        7.04      4.94 o 
  12   7   9        0.00        1.24      3.49 o 
  -7   8   9        0.60       -0.29      4.84 o 
  -6   8   9      113.08      101.06     18.55 o 
  -5   8   9       25.19       29.75      6.33 o 
  -4   8   9      163.54      159.41     13.98 o 
  -3   8   9        5.48       13.57      5.81 o 
  -2   8   9      338.64      298.76     41.09 o 
  -1   8   9       42.45       36.46      3.38 o 
   0   8   9      586.89      573.79     22.26 o 
   1   8   9      502.15      479.46     17.72 o 
   2   8   9        0.13       -1.92      2.88 o 
   3   8   9      252.01      246.66     10.99 o 
   4   8   9       54.36       55.43      5.44 o 
   5   8   9        3.47        3.57      3.03 o 
   6   8   9       97.69       97.72      7.16 o 
   7   8   9       76.32       78.08      6.96 o 
   8   8   9      188.86      164.44     10.60 o 
   9   8   9       39.33       39.74      5.65 o 
  10   8   9        0.00       -2.14      4.85 o 
  11   8   9        0.84       -3.07      3.73 o 
  12   8   9        6.93        3.61      5.14 o 
  -6   9   9        6.05        8.51      4.71 o 
  -5   9   9        4.75        0.00      3.63 o 
  -4   9   9        0.04       14.77     16.41 o 
  -3   9   9       50.18       62.20      4.67 o 
  -2   9   9        4.59       -1.30      2.37 o 
  -1   9   9     3066.85     3044.58     77.02 o 
   0   9   9      426.74      433.23     17.26 o 
   1   9   9      109.66      102.44      7.47 o 
   2   9   9       64.86       59.95      6.13 o 
   3   9   9      299.41      289.85     13.21 o 
   4   9   9      221.97      204.04     10.79 o 
   5   9   9      209.78      178.94     10.29 o 
   6   9   9       16.39       24.25      4.94 o 
   7   9   9      254.13      243.00     13.73 o 
   8   9   9       51.10       51.67      6.25 o 
   9   9   9      103.42      116.92     12.70 o 
  10   9   9        4.07       22.06     12.13 o 
  11   9   9        0.01        3.98      5.03 o 
  -6  10   9        0.13       -2.28      6.56 o 
  -5  10   9       28.85       25.68      9.13 o 
  -4  10   9       52.48       33.10     10.84 o 
  -3  10   9        6.03        6.45      4.85 o 
  -2  10   9       40.00       43.86      6.09 o 
  -1  10   9        2.46       -1.41      3.32 o 
   0  10   9        9.48       10.74      6.99 o 
   1  10   9       81.04       90.76      9.70 o 
   2  10   9        1.90        5.00      3.32 o 
   3  10   9      822.72      767.72     32.67 o 
   4  10   9      484.83      409.70     18.97 o 
   5  10   9       30.13       28.48      5.04 o 
   6  10   9        2.94        6.28      5.99 o 
   7  10   9        0.57        0.29      7.42 o 
   8  10   9        8.93        5.88      3.93 o 
   9  10   9        0.79        1.23      4.57 o 
  10  10   9        6.98        1.82      4.22 o 
  11  10   9        0.30       -0.02      3.53 o 
  -5  11   9        0.00       -4.28      8.27 o 
  -4  11   9       27.39       36.81      9.70 o 
  -3  11   9       32.95       43.53      6.64 o 
  -2  11   9       56.59       58.16      6.94 o 
  -1  11   9       21.54       14.88      4.54 o 
   0  11   9        1.21        3.98      4.14 o 
   1  11   9      331.48      321.61     34.10 o 
   2  11   9      144.85      160.05     13.55 o 
   3  11   9       35.95       43.72     12.41 o 
   4  11   9        6.67        7.28      5.28 o 
   5  11   9        0.54        4.85      3.63 o 
   6  11   9       26.18       38.58      6.85 o 
   7  11   9      114.31      116.63      9.91 o 
   8  11   9       25.46       17.49      6.13 o 
   9  11   9       99.19      119.97     16.98 o 
  10  11   9       17.88       17.53      5.89 o 
  -4  12   9        3.15       11.13      9.42 o 
  -3  12   9       41.63       35.24      5.76 o 
  -2  12   9      183.99      176.33     13.43 o 
  -1  12   9        4.15        2.64      7.99 o 
   0  12   9       49.24       50.28      6.65 o 
   1  12   9        2.57        3.41      3.69 o 
   2  12   9        5.08        5.22      7.42 o 
   3  12   9      145.02      154.59     10.38 o 
   4  12   9       31.92       38.67     10.84 o 
   5  12   9      157.88      150.52     10.59 o 
   6  12   9      115.97      129.96      9.99 o 
   7  12   9       18.45       19.47      6.99 o 
   8  12   9       83.96       62.26      8.36 o 
   9  12   9       27.82       35.29      9.27 o 
  10  12   9       77.23       79.21     10.08 o 
  -3  13   9       34.06       42.52     11.41 o 
  -2  13   9       10.29        9.28      5.28 o 
  -1  13   9       15.58       14.75      4.71 o 
   0  13   9        4.96       -1.90      4.13 o 
   1  13   9       10.79       15.55      6.85 o 
   2  13   9       54.31       54.44      8.42 o 
   3  13   9       37.62       41.69      6.92 o 
   4  13   9       15.68       35.76     10.56 o 
   5  13   9       16.56       11.91      4.54 o 
   6  13   9       14.49       18.69      5.25 o 
   7  13   9        0.02       19.41     14.27 o 
   8  13   9       21.69       24.49      9.84 o 
   9  13   9        0.00        2.82      5.56 o 
  -2  14   9        1.53       -3.41      4.74 o 
  -1  14   9       34.20       41.77      8.17 o 
   0  14   9       86.92       81.84      9.14 o 
   1  14   9       36.42       48.65      7.43 o 
   2  14   9       54.14       48.06      8.33 o 
   3  14   9        4.86       12.96      4.92 o 
   4  14   9       95.30       66.42      8.82 o 
   5  14   9       18.71       30.36      6.65 o 
   6  14   9        1.40       13.78     11.41 o 
   7  14   9        9.52       19.46      5.75 o 
   8  14   9       31.29       41.88      7.26 o 
   0  15   9       23.56       27.64      6.85 o 
   1  15   9        0.93        8.93      5.21 o 
   2  15   9       64.32       64.39      8.55 o 
   3  15   9        1.08        5.71      8.56 o 
   4  15   9        8.91        9.70      7.13 o 
   5  15   9       78.96       76.20     26.11 o 
   6  15   9        5.64       10.72      5.62 o 
   7  15   9       29.89       38.02      7.46 o 
   3  16   9        0.01        3.23      4.31 o 
  -2 -12  10        6.76        9.93      5.48 o 
  -1 -12  10        1.51        6.70      5.12 o 
   0 -12  10       22.15       30.73      6.45 o 
   1 -12  10        2.50       -1.65      4.99 o 
   2 -12  10      112.32      121.27     12.70 o 
   3 -12  10        3.93       -4.36      6.99 o 
   4 -12  10        1.82        2.28      5.45 o 
  -3 -11  10       10.51       25.68      8.27 o 
  -2 -11  10       16.91       24.87     11.13 o 
  -1 -11  10        0.04        0.14      3.43 o 
   0 -11  10        7.41       19.65      6.13 o 
   1 -11  10       17.13       13.69      5.27 o 
   2 -11  10       14.15       17.28      5.44 o 
   3 -11  10        0.03        5.28      5.14 o 
   4 -11  10        1.10        4.09      4.33 o 
   5 -11  10       29.32       36.35      7.67 o 
  -4 -10  10       80.28       80.47     14.84 o 
  -3 -10  10        5.56       15.72     11.98 o 
  -2 -10  10      132.22      135.33     11.16 o 
  -1 -10  10        6.21       -0.10      5.99 o 
   0 -10  10        4.06        0.49      3.12 o 
   1 -10  10       38.97       60.85      7.47 o 
   2 -10  10        0.31        3.47      3.82 o 
   3 -10  10        1.63        7.70      4.79 o 
   4 -10  10       15.63        8.21      5.14 o 
   5 -10  10        6.48        4.23      4.43 o 
   6 -10  10        1.97       -4.54      4.54 o 
   7 -10  10        1.98       -1.79      4.57 o 
  -5  -9  10       56.35       86.17     12.84 o 
  -4  -9  10        2.60        4.85      5.99 o 
  -3  -9  10        8.58       13.19      4.63 o 
  -2  -9  10      165.88      165.05     11.80 o 
  -1  -9  10        1.26        2.46      4.22 o 
   0  -9  10       36.57       51.68      6.70 o 
   1  -9  10       10.51       11.17      4.52 o 
   2  -9  10        8.16        6.62      4.83 o 
   3  -9  10        0.35        3.36      4.31 o 
   4  -9  10        7.16        2.52      4.31 o 
   5  -9  10       61.93       56.74      9.70 o 
   6  -9  10        0.76       -0.15      4.10 o 
   7  -9  10        5.86        4.42      4.54 o 
   8  -9  10        2.88       -2.01      5.00 o 
  -6  -8  10        0.38        4.35      4.74 o 
  -5  -8  10        7.07       24.29      5.64 o 
  -4  -8  10        3.28        8.42      9.42 o 
  -3  -8  10       29.54       36.60      6.37 o 
  -2  -8  10      143.60      146.08     10.39 o 
  -1  -8  10        4.87        7.89      9.27 o 
   0  -8  10       66.68       61.31      7.46 o 
   1  -8  10       77.53       68.74      7.54 o 
   2  -8  10        3.42        2.58      4.28 o 
   3  -8  10        5.86       17.96      9.56 o 
   4  -8  10       77.70       91.77      8.94 o 
   5  -8  10        3.43       -0.80      6.71 o 
   6  -8  10       13.23       17.55      5.04 o 
   7  -8  10        2.99       -1.07      5.28 o 
   8  -8  10        7.38       11.81      8.85 o 
   9  -8  10        1.68        1.88      4.66 o 
  -6  -7  10        5.56        5.71      4.57 o 
  -5  -7  10        0.12        4.76      4.31 o 
  -4  -7  10       32.59       28.64      5.00 o 
  -3  -7  10        0.80        3.17      2.59 o 
  -2  -7  10       15.61       12.46      2.93 o 
  -1  -7  10      103.71       96.09      8.13 o 
   0  -7  10      163.98      171.65      9.58 o 
   1  -7  10      334.73      323.74     17.15 o 
   2  -7  10      117.48      112.34      8.82 o 
   3  -7  10       22.82       17.10      4.74 o 
   4  -7  10        9.85       20.56      6.56 o 
   5  -7  10       48.65       42.13      6.15 o 
   6  -7  10        2.05       -1.75      7.13 o 
   7  -7  10        6.34        8.79      7.85 o 
   8  -7  10        2.73        7.88      5.20 o 
   9  -7  10        7.74        0.29      6.56 o 
  -7  -6  10        3.85        9.56      6.24 o 
  -6  -6  10       81.72       80.50     12.55 o 
  -5  -6  10       25.99       27.56      9.27 o 
  -4  -6  10        8.75       13.29      4.54 o 
  -3  -6  10        0.91        0.19      2.05 o 
  -2  -6  10       44.64       45.64      4.15 o 
  -1  -6  10        4.59        5.72      2.42 o 
   0  -6  10      145.99      131.81      8.04 o 
   1  -6  10        6.02       14.58      6.56 o 
   2  -6  10        7.06        6.64      4.22 o 
   3  -6  10       73.19       55.57      6.82 o 
   4  -6  10      291.44      261.43     13.84 o 
   5  -6  10       27.85       36.37      5.44 o 
   6  -6  10       50.83       57.64      8.42 o 
   7  -6  10       46.38       61.65      7.36 o 
   8  -6  10        9.83       17.12      5.25 o 
   9  -6  10       12.70       23.49      7.36 o 
  10  -6  10       72.69       86.71     16.41 o 
  -7  -5  10        1.20        6.51      4.74 o 
  -6  -5  10       10.73        6.47      4.10 o 
  -5  -5  10        6.00       16.19     15.69 o 
  -4  -5  10       22.14       18.29      7.13 o 
  -3  -5  10       95.00       92.22      5.37 o 
  -2  -5  10      191.34      185.18      7.34 o 
  -1  -5  10      161.81      177.44      9.10 o 
   0  -5  10        0.18        3.52      1.75 o 
   1  -5  10      565.59      578.30     30.82 o 
   2  -5  10       80.51       73.17      7.13 o 
   3  -5  10      109.71      110.44      7.47 o 
   4  -5  10      130.08      112.88      9.38 o 
   5  -5  10       56.93       53.38      6.71 o 
   6  -5  10        0.16       -0.86      3.14 o 
   7  -5  10       13.99       19.65      6.28 o 
   8  -5  10        1.17       17.40      9.42 o 
   9  -5  10       12.90       19.35      5.55 o 
  10  -5  10        0.50        0.29      3.83 o 
  -7  -4  10        2.12       -0.83      4.25 o 
  -6  -4  10        2.30       -2.18      4.18 o 
  -5  -4  10       15.70       14.61      9.70 o 
  -4  -4  10       42.81       40.28      5.81 o 
  -3  -4  10      114.06      104.38      5.29 o 
  -2  -4  10       14.29       21.34      3.31 o 
  -1  -4  10       31.31       24.08      4.80 o 
   0  -4  10        2.53        2.14      2.82 o 
   1  -4  10       49.61       54.29      8.63 o 
   2  -4  10        7.86        8.44      3.15 o 
   3  -4  10       28.67       34.30      4.99 o 
   4  -4  10       34.52       42.78      5.03 o 
   5  -4  10        3.36       -1.76      3.12 o 
   6  -4  10       53.19       57.70      6.78 o 
   7  -4  10       32.28       43.56      6.04 o 
   8  -4  10       12.06        0.88      4.99 o 
   9  -4  10       53.35       59.56     13.27 o 
  10  -4  10        5.56        4.99      4.44 o 
  11  -4  10       56.28       52.61      8.06 o 
  -8  -3  10       12.16        6.17      5.76 o 
  -7  -3  10        2.42        4.84      4.43 o 
  -6  -3  10       24.17       26.47      5.52 o 
  -5  -3  10       24.05       22.98      5.00 o 
  -4  -3  10       22.41       12.32      4.33 o 
  -3  -3  10      156.74      130.08      7.74 o 
  -2  -3  10      109.40       91.21      5.11 o 
  -1  -3  10      158.51      134.18      5.76 o 
   0  -3  10      214.99      238.75     10.76 o 
   1  -3  10        0.72        4.88      1.74 o 
   2  -3  10       92.03       77.86      8.89 o 
   3  -3  10        0.92        5.56      2.82 o 
   4  -3  10      149.64      136.25      7.97 o 
   5  -3  10      351.01      357.41     15.50 o 
   6  -3  10        0.57        3.71      3.36 o 
   7  -3  10        4.75        6.17      3.84 o 
   8  -3  10      159.67      162.00     11.77 o 
   9  -3  10       25.15       35.37      7.26 o 
  10  -3  10        3.25       10.41      5.93 o 
  11  -3  10       48.35       54.85      9.70 o 
  -8  -2  10       34.61       53.42      9.12 o 
  -7  -2  10       13.35       24.54      5.85 o 
  -6  -2  10        0.00       -4.25      4.25 o 
  -5  -2  10        6.21        3.27      3.90 o 
  -4  -2  10        4.31       -0.73      3.29 o 
  -3  -2  10        6.17       11.26      4.27 o 
  -2  -2  10      113.72      106.41      5.91 o 
  -1  -2  10      237.73      244.39      8.00 o 
   0  -2  10        1.72       13.69      4.24 o 
   1  -2  10       63.71       66.87      3.29 o 
   2  -2  10      319.01      348.17     11.55 o 
   3  -2  10      258.30      235.72      6.72 o 
   4  -2  10      209.77      220.05     11.39 o 
   5  -2  10       20.90       24.89      5.99 o 
   6  -2  10      425.65      409.71     17.23 o 
   7  -2  10       44.60       46.90      5.96 o 
   8  -2  10       11.07       20.37     12.13 o 
   9  -2  10      133.21      125.18     10.58 o 
  10  -2  10      210.08      201.78     13.77 o 
  11  -2  10        3.14        4.99     11.98 o 
  -8  -1  10        5.71        6.24      5.41 o 
  -7  -1  10        7.14       23.30     11.56 o 
  -6  -1  10        4.41        6.97      4.73 o 
  -5  -1  10        3.69        5.37      4.74 o 
  -4  -1  10        2.00        3.07      3.32 o 
  -3  -1  10        0.05        2.78      2.40 o 
  -2  -1  10        4.08        3.80      2.74 o 
  -1  -1  10       17.14       17.08      2.89 o 
   0  -1  10       82.13       85.46     13.22 o 
   1  -1  10      135.92      124.96      5.95 o 
   2  -1  10      739.57      750.41     16.73 o 
   3  -1  10      270.28      255.87      7.25 o 
   4  -1  10      136.25      140.67      4.71 o 
   5  -1  10      254.39      228.42     11.20 o 
   6  -1  10      107.35      115.20      7.64 o 
   7  -1  10      374.73      408.93     17.21 o 
   8  -1  10       98.38      101.51      7.75 o 
   9  -1  10        0.09        5.21      4.28 o 
  10  -1  10       91.58       99.49      9.79 o 
  11  -1  10        2.10        2.00      5.71 o 
  12  -1  10        5.03        4.90      8.85 o 
  -8   0  10       25.44       35.71      9.27 o 
  -7   0  10       54.02       66.65      9.13 o 
  -6   0  10      125.14      158.66     12.69 o 
  -5   0  10       39.54       52.83      6.94 o 
  -4   0  10      539.54      479.11     20.15 o 
  -3   0  10       20.80       27.52      2.84 o 
  -2   0  10       20.98       21.11      6.99 o 
  -1   0  10        0.31        0.39      1.99 o 
   0   0  10      118.30       89.43      4.45 o 
   1   0  10       26.27       30.51      4.10 o 
   2   0  10       58.38       74.91      3.52 o 
   3   0  10       28.26       28.43      5.36 o 
   4   0  10       17.80       21.20      2.10 o 
   5   0  10      437.21      423.09     18.58 o 
   6   0  10     1542.35     1500.24     33.40 o 
   7   0  10      104.97      102.85      4.98 o 
   8   0  10      195.49      217.32      8.01 o 
   9   0  10        4.11        5.48      3.61 o 
  10   0  10       54.92       56.20     12.41 o 
  11   0  10       10.26       16.21      5.55 o 
  12   0  10        0.97        4.08      4.92 o 
  -8   1  10       50.60       58.88      8.87 o 
  -7   1  10      110.93       98.18     28.25 o 
  -6   1  10       39.47       28.45      6.01 o 
  -5   1  10       23.76       27.41      7.99 o 
  -4   1  10       13.72       19.57      4.71 o 
  -3   1  10       32.41       19.63      4.59 o 
  -2   1  10      188.48      194.83      6.99 o 
  -1   1  10        2.08        2.56      1.83 o 
   0   1  10        0.21        2.41      1.70 o 
   1   1  10      789.71      789.85     18.47 o 
   2   1  10        0.64       -0.88      1.48 o 
   3   1  10      128.32      137.63      5.07 o 
   4   1  10       65.85       68.13      3.44 o 
   5   1  10      174.89      183.28      6.97 o 
   6   1  10      101.93       92.14      4.59 o 
   7   1  10     1329.73     1335.97     32.98 o 
   8   1  10      519.91      501.91     14.91 o 
   9   1  10       47.79       53.35      4.71 o 
  10   1  10      432.45      432.08     20.42 o 
  11   1  10       63.01       68.03      7.95 o 
  12   1  10        1.65        0.73      6.99 o 
  -8   2  10       52.60       69.12     11.20 o 
  -7   2  10        2.33        3.63      4.51 o 
  -6   2  10      109.87      112.74     10.64 o 
  -5   2  10       15.21       15.62      4.73 o 
  -4   2  10       28.60       20.46      4.51 o 
  -3   2  10       12.63       10.29      1.93 o 
  -2   2  10       14.03       19.00      3.66 o 
  -1   2  10       51.80       58.97      3.52 o 
   0   2  10       22.36       17.80      2.31 o 
   1   2  10       40.91       37.10      4.10 o 
   2   2  10       59.56       57.51      3.17 o 
   3   2  10       16.24       16.28      2.17 o 
   4   2  10       48.84       57.80      3.17 o 
   5   2  10      150.32      144.91      4.91 o 
   6   2  10        8.39        9.57      2.09 o 
   7   2  10        2.61        3.66      2.09 o 
   8   2  10      805.23      789.53     22.03 o 
   9   2  10      176.31      178.35      8.21 o 
  10   2  10       12.64       12.34      3.61 o 
  11   2  10       24.16       27.82      5.84 o 
  12   2  10        3.46        1.61      3.90 o 
  -8   3  10        8.85       21.71      7.19 o 
  -7   3  10      123.26      118.85     12.13 o 
  -6   3  10       28.17       22.19     10.27 o 
  -5   3  10       17.19       36.19      6.56 o 
  -4   3  10      213.09      203.46     11.42 o 
  -3   3  10       10.44       19.37      7.25 o 
  -2   3  10        9.73       22.09      2.65 o 
  -1   3  10        9.49       15.57      4.47 o 
   0   3  10       36.66       36.68      2.94 o 
   1   3  10      590.68      593.05     16.37 o 
   2   3  10       90.85       92.35      4.05 o 
   3   3  10      115.32      126.06      4.77 o 
   4   3  10       51.39       61.91      3.50 o 
   5   3  10      477.56      509.61     15.34 o 
   6   3  10      147.15      158.71      6.07 o 
   7   3  10        0.28        0.75      1.75 o 
   8   3  10       78.50       76.21      6.93 o 
   9   3  10      182.36      172.95      7.82 o 
  10   3  10        1.11       -2.84      2.84 o 
  11   3  10        6.55        3.36      3.03 o 
  12   3  10       23.79       23.50      7.56 o 
  -7   4  10        0.90        9.49      4.94 o 
  -6   4  10        1.88        1.95      4.33 o 
  -5   4  10        3.95        4.68      4.10 o 
  -4   4  10       17.34       12.55      3.90 o 
  -3   4  10       13.13       18.78      4.56 o 
  -2   4  10        7.58        8.30      2.38 o 
  -1   4  10       13.78       12.90      3.89 o 
   0   4  10        5.52        7.99      2.46 o 
   1   4  10      206.82      206.25      6.60 o 
   2   4  10      203.81      221.48      9.27 o 
   3   4  10       53.22       67.90      5.14 o 
   4   4  10      148.93      161.45      9.13 o 
   5   4  10       12.77        2.32      2.43 o 
   6   4  10       88.50      106.64      7.26 o 
   7   4  10      110.16       88.76     10.69 o 
   8   4  10        6.91        7.51      2.77 o 
   9   4  10       30.61       34.54      5.92 o 
  10   4  10       49.10       58.31      5.19 o 
  11   4  10       16.74       17.75      5.26 o 
  12   4  10       13.71        4.99      4.24 o 
  -7   5  10       97.95      118.33     12.15 o 
  -6   5  10       86.59       94.84     12.98 o 
  -5   5  10      137.49      105.01     10.40 o 
  -4   5  10        7.99        5.34      3.54 o 
  -3   5  10       52.22       46.15      6.10 o 
  -2   5  10      396.05      390.91     11.60 o 
  -1   5  10        4.98        4.55      2.34 o 
   0   5  10        6.02       12.61      2.69 o 
   1   5  10     1774.69     1683.44     67.34 o 
   2   5  10        0.09        3.70      1.51 o 
   3   5  10       16.46       25.74      5.23 o 
   4   5  10       34.27       25.98      3.16 o 
   5   5  10       55.96       49.31      3.24 o 
   6   5  10       83.18       79.67      4.04 o 
   7   5  10      121.28      117.18      5.31 o 
   8   5  10       14.37        2.00      2.56 o 
   9   5  10       35.83       30.39      3.39 o 
  10   5  10        4.49        6.88      3.49 o 
  11   5  10       30.01       26.60      5.52 o 
  12   5  10       24.88       24.04      5.12 o 
  -7   6  10        0.61       -3.99      6.56 o 
  -6   6  10        1.59        5.87      7.85 o 
  -5   6  10       75.05       65.60     14.27 o 
  -4   6  10       37.77       41.68      6.65 o 
  -3   6  10        1.49        0.51      3.01 o 
  -2   6  10      189.66      196.04      7.84 o 
  -1   6  10        1.57        4.37      2.47 o 
   0   6  10     2720.72     2734.51     84.19 o 
   1   6  10      193.59      178.39      6.98 o 
   2   6  10        0.83        5.51      2.51 o 
   3   6  10        0.54        0.22      1.24 o 
   4   6  10       47.04       56.26      2.83 o 
   5   6  10       11.99       14.91      2.81 o 
   6   6  10      388.29      329.63      8.86 o 
   7   6  10       29.09       28.62      4.35 o 
   8   6  10      683.49      622.16     24.61 o 
   9   6  10       51.04       52.79      6.35 o 
  10   6  10        8.47       17.72      4.79 o 
  11   6  10        1.82       -0.14      3.63 o 
  12   6  10        3.67       -2.43      4.04 o 
  -7   7  10       51.51       62.18      9.86 o 
  -6   7  10        6.66        7.16      7.85 o 
  -5   7  10      105.69      102.45     10.27 o 
  -4   7  10      150.76      165.24     11.39 o 
  -3   7  10        3.47        0.31      2.17 o 
  -2   7  10        0.03       -1.44      2.09 o 
  -1   7  10      137.35      125.43      7.70 o 
   0   7  10      153.94      148.83      6.26 o 
   1   7  10       29.35       31.73      4.39 o 
   2   7  10      186.51      184.16      9.18 o 
   3   7  10       40.92       28.97      4.59 o 
   4   7  10       86.82       93.08      6.45 o 
   5   7  10       94.06       80.30      6.33 o 
   6   7  10        3.67        1.27      3.85 o 
   7   7  10        0.01        3.73      3.12 o 
   8   7  10        2.28       -0.87      4.14 o 
   9   7  10        0.37       -1.37      3.82 o 
  10   7  10        0.93       -0.65      3.12 o 
  11   7  10        2.95        3.59      4.74 o 
  12   7  10       36.42       48.58     12.27 o 
  -6   8  10       29.67       22.81     10.27 o 
  -5   8  10        2.62        1.18      4.22 o 
  -4   8  10      144.42      139.46     10.21 o 
  -3   8  10      184.08      165.26      8.05 o 
  -2   8  10       41.30       41.98      4.18 o 
  -1   8  10        2.05        6.50      2.58 o 
   0   8  10       52.12       50.90      5.69 o 
   1   8  10       19.84       25.01      3.93 o 
   2   8  10        0.66       -1.81      2.72 o 
   3   8  10       57.80       64.63      6.30 o 
   4   8  10       67.58       69.68      6.05 o 
   5   8  10       43.09       38.87      5.32 o 
   6   8  10      150.86      135.94      9.37 o 
   7   8  10       17.34       20.04      4.79 o 
   8   8  10       51.76       69.74      7.47 o 
   9   8  10       18.80       13.70      8.85 o 
  10   8  10       51.42       75.72      9.27 o 
  11   8  10       43.25       45.04      6.86 o 
  -6   9  10        2.26        8.56      7.70 o 
  -5   9  10       42.90       37.97      7.99 o 
  -4   9  10       29.68       35.10      6.46 o 
  -3   9  10       72.79       83.23      6.31 o 
  -2   9  10       95.97      105.14     13.55 o 
  -1   9  10      452.90      453.18     20.85 o 
   0   9  10       73.98       66.66      7.35 o 
   1   9  10       66.37       59.72      6.24 o 
   2   9  10      372.12      376.43     17.05 o 
   3   9  10        0.22        5.17      3.57 o 
   4   9  10      126.74      120.42      8.27 o 
   5   9  10        2.17       -2.71      3.23 o 
   6   9  10        6.93        5.71      3.63 o 
   7   9  10       73.18       90.22      8.30 o 
   8   9  10       17.07       18.83      8.27 o 
   9   9  10      137.06      136.32     10.19 o 
  10   9  10        0.18       -2.03      4.10 o 
  11   9  10       19.79       11.98      5.25 o 
  -5  10  10        0.00        9.42      7.70 o 
  -4  10  10        7.95        4.85      6.28 o 
  -3  10  10        1.13        2.57      5.42 o 
  -2  10  10      281.30      239.39     14.30 o 
  -1  10  10        4.66        0.30      2.88 o 
   0  10  10      194.88      189.47     12.27 o 
   1  10  10       47.54       35.38      5.73 o 
   2  10  10      263.07      281.69     14.86 o 
   3  10  10      246.88      234.34     13.00 o 
   4  10  10      607.16      608.94     27.44 o 
   5  10  10       48.59       41.93      6.96 o 
   6  10  10       23.57       20.83      4.74 o 
   7  10  10       20.95       22.75      5.04 o 
   8  10  10       12.60       14.78      7.28 o 
   9  10  10        1.10        1.14      8.27 o 
  10  10  10        1.70        3.42      5.04 o 
  11  10  10       16.07       17.79      6.96 o 
  -4  11  10        8.98       36.81      9.70 o 
  -3  11  10        0.39        0.86      5.42 o 
  -2  11  10       84.60       76.88      7.23 o 
  -1  11  10       21.76       14.28      8.13 o 
   0  11  10       31.03       27.75      5.93 o 
   1  11  10       74.70       75.19      6.94 o 
   2  11  10       29.90       36.37     13.27 o 
   3  11  10      137.94      129.83     13.98 o 
   4  11  10        9.88       12.84      4.54 o 
   5  11  10      501.25      443.43     21.17 o 
   6  11  10        0.50        3.10      3.61 o 
   7  11  10        3.11        8.26      4.59 o 
   8  11  10        0.12        4.58      6.42 o 
   9  11  10       31.15       55.17      8.98 o 
  10  11  10        3.22        0.60      9.70 o 
  -3  12  10       25.36       47.08     12.55 o 
  -2  12  10        1.28       -3.48      4.22 o 
  -1  12  10        4.04        9.41      4.18 o 
   0  12  10       38.94       27.47      5.48 o 
   1  12  10        6.05       20.45      5.20 o 
   2  12  10       75.31       93.77      9.05 o 
   3  12  10        7.83        6.69      4.02 o 
   4  12  10       19.80       21.86      5.68 o 
   5  12  10       33.31       25.91      6.03 o 
   6  12  10       11.52        6.84      5.85 o 
   7  12  10        0.20       -4.85      6.85 o 
   8  12  10       66.29       79.65      9.46 o 
   9  12  10       26.73       27.28      6.70 o 
  -2  13  10       39.55       37.77      6.85 o 
  -1  13  10      113.68      100.62     10.09 o 
   0  13  10       13.98       15.53      6.13 o 
   1  13  10        7.26       15.70      5.21 o 
   2  13  10       60.50       54.56      7.61 o 
   3  13  10       25.56       26.03      6.85 o 
   4  13  10       25.97       14.09     10.70 o 
   5  13  10      164.87      148.27     31.82 o 
   6  13  10        1.26       -2.73      6.56 o 
   7  13  10        2.96        3.42      4.24 o 
   8  13  10        0.32        2.64      5.34 o 
   9  13  10        3.11        0.75      4.38 o 
  -1  14  10        4.66        5.19      4.51 o 
   0  14  10        4.54       21.16     13.41 o 
   1  14  10        6.98       13.50      5.44 o 
   2  14  10       49.60       53.91     12.13 o 
   3  14  10       49.50       60.52      9.17 o 
   4  14  10       92.56       86.29      9.37 o 
   5  14  10       55.15       66.45      8.84 o 
   6  14  10       31.81       37.76      7.39 o 
   7  14  10        0.22        5.94      5.42 o 
   8  14  10        3.48        3.04      4.54 o 
   1  15  10       11.17        2.59      7.13 o 
   2  15  10        0.66       -5.32      5.32 o 
   3  15  10        0.33        7.98      8.13 o 
   4  15  10        9.42        7.18      4.94 o 
   5  15  10        7.96       13.55      5.45 o 
   6  15  10        0.12        4.06      4.74 o 
  -2 -11  11        4.08        3.61      4.71 o 
  -1 -11  11        3.02        4.20      4.79 o 
   0 -11  11       20.43       24.61      7.36 o 
   1 -11  11       50.03       62.89     10.41 o 
   2 -11  11        0.75        3.13      4.33 o 
   3 -11  11       35.52       33.59      7.12 o 
   4 -11  11        0.00        0.52      4.38 o 
  -3 -10  11        2.00        9.13      6.85 o 
  -2 -10  11       13.19        7.93      5.03 o 
  -1 -10  11        0.03        6.94      5.14 o 
   0 -10  11        3.04        2.74      4.57 o 
   1 -10  11        0.05       -1.82      4.71 o 
   2 -10  11       11.03       14.16      5.56 o 
   3 -10  11        2.91        6.99      4.44 o 
   4 -10  11       14.39        8.94      5.03 o 
   5 -10  11        0.00        3.73      4.63 o 
   6 -10  11        2.61        4.01      4.94 o 
  -4  -9  11        8.18        7.99      6.85 o 
  -3  -9  11      103.60       96.73     16.26 o 
  -2  -9  11        0.83       -3.77      3.77 o 
  -1  -9  11        5.81       17.55      8.56 o 
   0  -9  11        4.01        5.73      6.85 o 
   1  -9  11        0.02       13.83     11.27 o 
   2  -9  11        2.67        3.83      4.99 o 
   3  -9  11       99.97       98.20     15.41 o 
   4  -9  11        0.58       -0.86      3.73 o 
   5  -9  11        5.82        0.72      4.04 o 
   6  -9  11        5.05        1.31      4.25 o 
   7  -9  11        7.34       11.92      5.89 o 
  -5  -8  11        2.71        8.85      6.56 o 
  -4  -8  11       15.26       16.83      7.42 o 
  -3  -8  11       12.70       14.55      7.13 o 
  -2  -8  11        2.25        4.71      4.04 o 
  -1  -8  11       59.32       55.39     13.55 o 
   0  -8  11        4.89       -0.76      3.32 o 
   1  -8  11       91.97       83.13      7.75 o 
   2  -8  11      108.50      117.86      9.48 o 
   3  -8  11        4.24       14.43      5.85 o 
   4  -8  11        2.23        2.28      3.83 o 
   5  -8  11        5.24       -0.87      4.42 o 
   6  -8  11        9.55        7.87      8.13 o 
   7  -8  11        1.78        1.23      4.02 o 
   8  -8  11        0.00       -4.47      5.84 o 
  -6  -7  11        8.53        6.85      4.84 o 
  -5  -7  11        7.35        7.99      5.81 o 
  -4  -7  11        6.92        6.40      5.14 o 
  -3  -7  11       11.34       11.68      4.90 o 
  -2  -7  11        2.87        8.18      3.48 o 
  -1  -7  11      150.82      156.29     10.69 o 
   0  -7  11       18.21        7.25      3.82 o 
   1  -7  11       27.68       23.46      4.63 o 
   2  -7  11       12.17       17.14      5.12 o 
   3  -7  11        7.21        1.98      4.42 o 
   4  -7  11        2.83        6.12      4.13 o 
   5  -7  11       23.70       33.39      8.70 o 
   6  -7  11       18.31       28.15      7.56 o 
   7  -7  11        2.03       -4.54      4.54 o 
   8  -7  11        5.31        1.91      8.70 o 
   9  -7  11        0.13       -1.05      5.14 o 
  -6  -6  11       14.69       36.38      7.39 o 
  -5  -6  11      113.28      106.39     11.70 o 
  -4  -6  11       36.66       32.46      5.56 o 
  -3  -6  11       59.02       61.84      5.40 o 
  -2  -6  11        8.79        4.60      6.80 o 
  -1  -6  11       16.74       22.97      3.73 o 
   0  -6  11       21.38       31.35      7.56 o 
   1  -6  11        0.25       -3.52      3.93 o 
   2  -6  11        3.90        7.61      4.71 o 
   3  -6  11       32.08       47.96     10.84 o 
   4  -6  11      217.52      197.08     11.99 o 
   5  -6  11        8.84        8.24      4.13 o 
   6  -6  11       11.48       19.65      9.99 o 
   7  -6  11       15.72       15.86      6.71 o 
   8  -6  11        1.80       -4.94      4.94 o 
   9  -6  11       16.40       30.45      7.20 o 
  -6  -5  11       31.11       28.55      6.99 o 
  -5  -5  11       28.58       47.69     22.26 o 
  -4  -5  11       35.23       38.20      6.70 o 
  -3  -5  11        2.17        1.30      2.29 o 
  -2  -5  11        0.42       -1.56      2.40 o 
  -1  -5  11       22.34       33.53      5.48 o 
   0  -5  11       14.32       18.92      2.61 o 
   1  -5  11      104.39       96.43     16.12 o 
   2  -5  11      100.09       97.17      7.56 o 
   3  -5  11      200.22      205.67     13.84 o 
   4  -5  11       12.84       20.38      8.56 o 
   5  -5  11       30.84       42.92      7.56 o 
   6  -5  11        5.89        8.88      4.13 o 
   7  -5  11       13.87       15.12      5.14 o 
   8  -5  11        7.53        5.13      6.13 o 
   9  -5  11        6.25        8.87      5.55 o 
  10  -5  11       28.57       17.84      6.15 o 
  -7  -4  11        2.70        3.77      5.07 o 
  -6  -4  11        4.22       10.65      5.28 o 
  -5  -4  11        8.07       28.90      9.99 o 
  -4  -4  11      112.64      115.10      9.66 o 
  -3  -4  11       87.06       88.06      5.26 o 
  -2  -4  11      357.34      325.99     15.10 o 
  -1  -4  11        1.20        0.72      2.92 o 
   0  -4  11       76.72       78.80      4.70 o 
   1  -4  11       43.05       40.44      5.71 o 
   2  -4  11       65.27       62.61      5.85 o 
   3  -4  11       80.08       77.77      6.74 o 
   4  -4  11        0.01       -2.09      5.99 o 
   5  -4  11        6.99        7.66      4.57 o 
   6  -4  11      243.35      246.49     17.12 o 
   7  -4  11        3.56        3.72      3.73 o 
   8  -4  11        0.54       -2.03      4.14 o 
   9  -4  11        3.59        9.01      7.70 o 
  10  -4  11      111.16      127.35     11.79 o 
  -7  -3  11        3.04        5.67      6.99 o 
  -6  -3  11       12.71        7.13      5.99 o 
  -5  -3  11       40.76       38.73     10.27 o 
  -4  -3  11      243.23      238.32     16.55 o 
  -3  -3  11      335.35      308.26     23.52 o 
  -2  -3  11      163.53      154.98      7.31 o 
  -1  -3  11        5.40        9.54      2.87 o 
   0  -3  11      153.72      147.81     22.68 o 
   1  -3  11      460.67      403.34     11.55 o 
   2  -3  11       15.10       23.59      5.99 o 
   3  -3  11       52.17       42.09      4.94 o 
   4  -3  11       33.87       36.45      5.84 o 
   5  -3  11      145.20      156.82     13.55 o 
   6  -3  11      242.41      268.55     18.12 o 
   7  -3  11        4.23        4.77      4.54 o 
   8  -3  11        5.48        8.54      4.52 o 
   9  -3  11        1.81        8.01      4.74 o 
  10  -3  11       28.81       16.47      6.13 o 
  11  -3  11       22.83       11.40      5.52 o 
  -7  -2  11       20.85       33.15      6.76 o 
  -6  -2  11        5.15       10.10      5.12 o 
  -5  -2  11       11.54       18.67      5.42 o 
  -4  -2  11       51.96       44.87      6.04 o 
  -3  -2  11       10.71       13.55      8.42 o 
  -2  -2  11      495.89      478.82     14.82 o 
  -1  -2  11      342.02      332.44     11.23 o 
   0  -2  11      401.35      389.32     12.65 o 
   1  -2  11      414.28      388.82     12.06 o 
   2  -2  11     1032.26     1011.96     23.97 o 
   3  -2  11      192.00      193.42     21.97 o 
   4  -2  11      233.84      232.72     11.48 o 
   5  -2  11       16.63       21.38     11.98 o 
   6  -2  11       86.23      107.35     23.68 o 
   7  -2  11       16.26       18.63      5.56 o 
   8  -2  11       23.80       35.87      5.64 o 
   9  -2  11       79.43       71.33      7.92 o 
  10  -2  11      159.39      170.06     14.78 o 
  11  -2  11       36.77       40.79      7.31 o 
  -7  -1  11       47.89       49.92      8.07 o 
  -6  -1  11       31.17       20.17      6.09 o 
  -5  -1  11        7.80        5.19      4.38 o 
  -4  -1  11       27.15       35.92      5.55 o 
  -3  -1  11       10.26        5.17      4.85 o 
  -2  -1  11       18.29       12.77      3.21 o 
  -1  -1  11       22.85       19.15      3.50 o 
   0  -1  11      275.08      277.12      9.42 o 
   1  -1  11       99.23       82.62     10.05 o 
   2  -1  11      559.90      570.17     14.78 o 
   3  -1  11     1189.61     1190.56     26.57 o 
   4  -1  11        0.29       -2.64      2.88 o 
   5  -1  11     1010.40     1046.14     36.68 o 
   6  -1  11        1.05       -1.72      3.85 o 
   7  -1  11       26.89       27.40      4.71 o 
   8  -1  11        2.45       -1.79      3.99 o 
   9  -1  11      312.96      335.72     19.15 o 
  10  -1  11        3.79        7.25      4.85 o 
  11  -1  11       23.26       25.94      8.85 o 
  -7   0  11       33.13       46.52      7.97 o 
  -6   0  11       11.55       11.22      4.92 o 
  -5   0  11       29.39       35.36      8.85 o 
  -4   0  11      143.37      150.07     10.19 o 
  -3   0  11        1.53       -0.44      3.21 o 
  -2   0  11        2.71        6.89      4.45 o 
  -1   0  11        7.79       10.71      5.15 o 
   0   0  11      139.34      144.47      6.20 o 
   1   0  11       21.03       21.30      2.71 o 
   2   0  11        1.28        3.44      2.01 o 
   3   0  11       49.61       45.22      3.16 o 
   4   0  11        2.95        4.84      1.79 o 
   5   0  11        3.47        5.01      1.92 o 
   6   0  11      424.11      409.35     21.14 o 
   7   0  11       41.99       30.64      4.87 o 
   8   0  11       17.05       30.81      9.13 o 
   9   0  11       24.65       31.84      5.99 o 
  10   0  11       31.77       43.56      6.96 o 
  11   0  11       13.36       24.39      6.22 o 
  12   0  11        1.15        5.10      5.00 o 
  -7   1  11        2.23        2.20      4.57 o 
  -6   1  11        5.05        0.16      4.04 o 
  -5   1  11       34.04       35.81      5.84 o 
  -4   1  11       18.05       31.74      7.13 o 
  -3   1  11      152.62      119.16      8.49 o 
  -2   1  11       87.41      106.81      6.84 o 
  -1   1  11       18.34       19.76      2.60 o 
   0   1  11      138.41      127.46      5.30 o 
   1   1  11      131.90      122.01      5.95 o 
   2   1  11       14.97       24.73      4.46 o 
   3   1  11      114.78      105.51      4.74 o 
   4   1  11      161.93      165.29      5.98 o 
   5   1  11      491.74      508.62     13.45 o 
   6   1  11       83.64       88.06      4.48 o 
   7   1  11      190.09      185.18      7.59 o 
   8   1  11        0.23        0.99      2.79 o 
   9   1  11       57.13       57.29      6.37 o 
  10   1  11        1.23        9.97      5.28 o 
  11   1  11       38.95       50.73      8.08 o 
  12   1  11       55.05       63.52      8.98 o 
  -7   2  11       32.62       39.71     12.13 o 
  -6   2  11       19.89       27.26      6.15 o 
  -5   2  11       75.04       61.96      7.92 o 
  -4   2  11       21.93       14.36      9.27 o 
  -3   2  11       23.48       23.75      5.99 o 
  -2   2  11      122.07      136.51      6.12 o 
  -1   2  11        0.99        5.87      2.24 o 
   0   2  11      101.51       80.91      4.41 o 
   1   2  11      196.30      229.36      8.73 o 
   2   2  11      500.63      512.17     13.29 o 
   3   2  11        8.26       11.04      5.16 o 
   4   2  11       18.26       18.00      2.17 o 
   5   2  11        0.65        4.28      1.89 o 
   6   2  11       81.07       75.39      7.08 o 
   7   2  11      184.77      186.57     18.48 o 
   8   2  11       86.21       75.68      4.89 o 
   9   2  11      107.07      108.35      6.41 o 
  10   2  11        0.11        0.89      3.15 o 
  11   2  11       38.66       32.07      6.45 o 
  12   2  11       79.38       66.61     14.12 o 
  -7   3  11       45.14       58.61     14.98 o 
  -6   3  11       17.21       13.51      5.14 o 
  -5   3  11       11.77        7.29      4.46 o 
  -4   3  11        2.17        6.11      3.70 o 
  -3   3  11       20.60       22.29      4.31 o 
  -2   3  11        8.90        7.88      2.64 o 
  -1   3  11      743.49      758.04     27.67 o 
   0   3  11      285.31      284.21      9.61 o 
   1   3  11     2602.20     2570.78     86.99 o 
   2   3  11      127.65      125.46      6.88 o 
   3   3  11        0.21       -1.80      1.80 o 
   4   3  11      133.73      132.37      5.39 o 
   5   3  11       16.69       13.11      2.29 o 
   6   3  11        3.39        3.56      2.19 o 
   7   3  11       33.96       29.16      3.65 o 
   8   3  11      519.35      484.96     16.01 o 
   9   3  11      281.13      287.78     11.47 o 
  10   3  11       97.30      101.80      6.04 o 
  11   3  11        3.76        6.56      4.44 o 
  12   3  11       22.46       12.55      8.85 o 
  -7   4  11        3.63       13.46      5.52 o 
  -6   4  11        4.75        5.99      5.45 o 
  -5   4  11       21.04       15.01      5.44 o 
  -4   4  11       87.92       73.62      7.75 o 
  -3   4  11       21.45       32.05      5.76 o 
  -2   4  11       68.71       77.32      8.07 o 
  -1   4  11        0.29        2.56      2.10 o 
   0   4  11       52.17       54.10      4.33 o 
   1   4  11      375.57      375.84     11.57 o 
   2   4  11       75.03       74.24      4.24 o 
   3   4  11        0.52        0.30      2.02 o 
   4   4  11       26.26       30.12      5.85 o 
   5   4  11      219.25      207.42      9.46 o 
   6   4  11      189.72      168.72      9.22 o 
   7   4  11        7.84       11.18      4.83 o 
   8   4  11       83.74       76.33      6.96 o 
   9   4  11       10.50       12.06      5.33 o 
  10   4  11        3.04        4.04      2.76 o 
  11   4  11       62.92       59.14      5.91 o 
  12   4  11       14.57        9.70      8.56 o 
  -6   5  11       17.75       20.19      5.96 o 
  -5   5  11        0.56        2.09      4.51 o 
  -4   5  11        0.44        7.43      4.02 o 
  -3   5  11       79.56       77.18     10.41 o 
  -2   5  11        2.04       -2.31      2.31 o 
  -1   5  11      299.27      282.38     10.37 o 
   0   5  11      759.23      750.03     21.11 o 
   1   5  11        6.62        1.30      3.67 o 
   2   5  11        0.20       -1.65      1.65 o 
   3   5  11        6.78        5.14      1.96 o 
   4   5  11      127.54      123.98      5.00 o 
   5   5  11       63.27       47.29      4.22 o 
   6   5  11       14.19       18.41      2.64 o 
   7   5  11       23.54       19.75      2.80 o 
   8   5  11        0.00        0.78      3.18 o 
   9   5  11       32.65       24.69      4.34 o 
  10   5  11        7.84        5.53      4.85 o 
  11   5  11       11.92       24.68      5.85 o 
  12   5  11       18.87       13.41      8.56 o 
  -6   6  11        7.41        7.32      5.00 o 
  -5   6  11        8.69        4.26      4.79 o 
  -4   6  11        0.73       -1.00      4.99 o 
  -3   6  11        1.40        0.46      2.24 o 
  -2   6  11      195.26      187.28      8.00 o 
  -1   6  11       25.12       30.96      3.67 o 
   0   6  11     1079.95     1025.79     35.85 o 
   1   6  11       12.55       14.66      2.72 o 
   2   6  11        2.36        6.95      6.88 o 
   3   6  11       27.19       28.84      4.84 o 
   4   6  11       22.52       22.48      2.63 o 
   5   6  11       33.98       34.83      5.03 o 
   6   6  11       15.56       28.95      4.46 o 
   7   6  11      239.11      242.55     12.95 o 
   8   6  11       64.28       72.49      7.26 o 
   9   6  11       11.89       20.17     11.98 o 
  10   6  11      273.53      300.32     16.42 o 
  11   6  11        4.26       -2.78      4.71 o 
  12   6  11        1.85        5.56      4.71 o 
  -6   7  11        7.09       -2.55      5.00 o 
  -5   7  11       29.43       30.94      5.89 o 
  -4   7  11       21.26       24.95      5.14 o 
  -3   7  11       67.95       59.49      9.84 o 
  -2   7  11        0.00       -1.20      3.01 o 
  -1   7  11      119.95      100.39      5.61 o 
   0   7  11      258.83      259.91      9.52 o 
   1   7  11       51.84       56.10      3.88 o 
   2   7  11      251.49      245.58     27.25 o 
   3   7  11        0.00        2.02      4.85 o 
   4   7  11      111.35      106.34      8.15 o 
   5   7  11      491.77      460.45     18.75 o 
   6   7  11        9.41        4.15      3.29 o 
   7   7  11      144.17      148.21     12.98 o 
   8   7  11       13.08       15.73      5.28 o 
   9   7  11       14.03       26.81      5.20 o 
  10   7  11       41.71       43.02      7.55 o 
  11   7  11        7.38       15.59     10.41 o 
  -5   8  11        4.79       -2.11      4.27 o 
  -4   8  11       25.70       19.26      5.65 o 
  -3   8  11       72.55       52.74      7.18 o 
  -2   8  11        0.78        6.85      4.98 o 
  -1   8  11      524.14      454.02     46.87 o 
   0   8  11      137.49      150.14      9.30 o 
   1   8  11        2.76        7.54      3.63 o 
   2   8  11      119.41      119.65      9.48 o 
   3   8  11       53.39       67.73      9.99 o 
   4   8  11        0.00       -1.14      3.03 o 
   5   8  11        5.43        4.99      3.43 o 
   6   8  11       80.90       72.24     10.84 o 
   7   8  11        0.15        1.43      4.85 o 
   8   8  11        0.21      213.98    132.40 o 
   9   8  11        0.10        0.28      3.21 o 
  10   8  11       81.85       69.35      7.86 o 
  11   8  11        2.46        0.08      3.41 o 
  -5   9  11        0.29       10.27      7.70 o 
  -4   9  11        0.40       12.55      9.42 o 
  -3   9  11       71.75       66.77     11.41 o 
  -2   9  11      132.59      135.20      8.84 o 
  -1   9  11        2.20       -3.07      3.15 o 
   0   9  11       10.93        7.90      3.93 o 
   1   9  11        5.35        3.53      9.56 o 
   2   9  11       37.47       42.36      5.55 o 
   3   9  11        2.18        2.49      3.93 o 
   4   9  11        9.39       25.20     13.13 o 
   5   9  11      220.23      217.61     12.41 o 
   6   9  11       48.34       41.04      5.64 o 
   7   9  11       15.33        3.99      3.61 o 
   8   9  11       28.50       45.79      6.35 o 
   9   9  11        0.18       -0.97      3.53 o 
  10   9  11        4.34        5.75      4.33 o 
  11   9  11       10.71       12.70      8.42 o 
  -4  10  11       22.00       21.40      8.85 o 
  -3  10  11       56.51       56.21     12.84 o 
  -2  10  11        3.14        6.23      3.69 o 
  -1  10  11       12.80        5.01      6.42 o 
   0  10  11      121.32      136.27     10.87 o 
   1  10  11      556.74      517.49     22.67 o 
   2  10  11       12.46       29.10      5.61 o 
   3  10  11       56.13       55.21      6.66 o 
   4  10  11        9.04       13.79      8.70 o 
   5  10  11      207.81      181.03     11.70 o 
   6  10  11       15.44       14.13      7.42 o 
   7  10  11        0.60       -2.64      6.42 o 
   8  10  11        6.32        1.77      3.73 o 
   9  10  11        2.83        2.81      3.93 o 
  10  10  11       14.12       36.75     18.26 o 
  -3  11  11        5.85       12.84      7.70 o 
  -2  11  11        0.06       -2.98      4.59 o 
  -1  11  11       81.49       78.53      9.18 o 
   0  11  11       14.02       22.04      5.23 o 
   1  11  11        0.42        6.12      4.10 o 
   2  11  11       94.09       90.56     18.26 o 
   3  11  11      118.41      108.53     11.70 o 
   4  11  11        0.64        5.14      4.46 o 
   5  11  11       15.67       10.32     10.70 o 
   6  11  11        2.20        4.58      9.70 o 
   7  11  11      206.11      216.82     13.82 o 
   8  11  11       15.59       17.53      7.42 o 
   9  11  11        0.09       -1.38      3.93 o 
  10  11  11        0.55        5.61      4.87 o 
  -3  12  11        8.08       25.11      8.85 o 
  -2  12  11        1.26        4.93      4.51 o 
  -1  12  11        0.83        7.60      7.13 o 
   0  12  11       10.09       20.91      5.52 o 
   1  12  11       54.67       44.56      6.46 o 
   2  12  11       37.14       48.08      7.23 o 
   3  12  11       10.31       22.44      9.13 o 
   4  12  11      141.33      128.58     10.58 o 
   5  12  11      130.60      120.47     11.98 o 
   6  12  11       17.47       25.68      6.24 o 
   7  12  11       27.31       30.97      6.15 o 
   8  12  11       33.81       55.87      8.56 o 
   9  12  11        0.00       -1.34      5.85 o 
  -1  13  11        0.14       -0.26      3.93 o 
   0  13  11       45.78       47.01     12.84 o 
   1  13  11        1.12       -1.32      5.14 o 
   2  13  11       15.98       31.18      6.05 o 
   3  13  11        6.15       14.66      5.62 o 
   4  13  11       37.99       34.13      7.11 o 
   5  13  11       35.71       31.19      7.06 o 
   6  13  11        0.10       -2.61      4.66 o 
   7  13  11        1.69        2.41      4.46 o 
   8  13  11        9.19        5.71      4.84 o 
   0  14  11        3.92        3.25      4.22 o 
   1  14  11        0.95       -5.20      5.20 o 
   2  14  11        1.19       -2.46      4.13 o 
   3  14  11        0.76        3.07      4.33 o 
   4  14  11       12.83       -2.53      7.85 o 
   5  14  11       22.01        8.77      8.42 o 
   6  14  11        0.33        8.85     10.27 o 
   7  14  11       23.45       30.30     10.13 o 
   3  15  11       53.43       60.80      8.61 o 
   4  15  11       24.00       20.71      8.99 o 
  -1 -10  12        0.00        0.63      4.04 o 
   0 -10  12        2.31        0.91      3.93 o 
   1 -10  12       12.23        6.40      4.79 o 
   2 -10  12        1.32        1.61      4.38 o 
   3 -10  12        0.12       -1.61      4.28 o 
   4 -10  12        3.56        5.90      5.27 o 
  -3  -9  12        6.05        6.28      6.56 o 
  -2  -9  12        7.28       28.82     10.84 o 
  -1  -9  12       18.89       22.03      5.85 o 
   0  -9  12        0.87        2.73      7.56 o 
   1  -9  12       14.10       23.11      5.64 o 
   2  -9  12        0.55        0.09      5.42 o 
   3  -9  12        3.38        3.34      4.28 o 
   4  -9  12        2.84        6.17      4.85 o 
   5  -9  12        1.28       11.27      7.70 o 
   6  -9  12        2.69       11.11     14.69 o 
  -4  -8  12       47.65       53.64     13.13 o 
  -3  -8  12       10.59        9.13      6.85 o 
  -2  -8  12        0.67        0.29      7.13 o 
  -1  -8  12        7.46       12.25      5.23 o 
   0  -8  12       14.77       18.99      5.61 o 
   1  -8  12        6.29        0.71      3.43 o 
   2  -8  12        1.38        3.25      3.73 o 
   3  -8  12        0.73        4.42      5.85 o 
   4  -8  12        2.73        1.65      3.73 o 
   5  -8  12        3.80       12.71      7.85 o 
   6  -8  12        3.82        8.58      4.94 o 
   7  -8  12        5.96       12.16      5.89 o 
  -4  -7  12       72.35       69.05     12.27 o 
  -3  -7  12       13.75       28.82      8.56 o 
  -2  -7  12        0.99       -1.53      3.15 o 
  -1  -7  12       11.19        5.96      4.22 o 
   0  -7  12      113.50      120.71      9.46 o 
   1  -7  12       56.42       63.23      7.13 o 
   2  -7  12      100.30      100.52      9.63 o 
   3  -7  12        3.45        4.19      6.71 o 
   4  -7  12       10.09       20.65      7.28 o 
   5  -7  12        2.79        3.69      4.43 o 
   6  -7  12        0.12        1.05      3.93 o 
   7  -7  12        2.66       11.39      5.69 o 
   8  -7  12       14.11       28.45     13.13 o 
  -5  -6  12        1.68        3.85      4.31 o 
  -4  -6  12       46.21       38.57      6.76 o 
  -3  -6  12       68.12       52.92      6.10 o 
  -2  -6  12        3.90        8.75      3.63 o 
  -1  -6  12        0.00       -0.89      6.13 o 
   0  -6  12       23.29       21.01      6.28 o 
   1  -6  12        1.74        2.49      4.71 o 
   2  -6  12       79.35       61.47     14.98 o 
   3  -6  12      145.79      154.88     10.64 o 
   4  -6  12        0.51       -2.53      6.71 o 
   5  -6  12       58.51       66.53     11.27 o 
   6  -6  12       69.73       65.54      8.65 o 
   7  -6  12        0.00        0.68      4.25 o 
   8  -6  12        6.10       10.30      5.81 o 
   9  -6  12        0.28        6.10      5.14 o 
  -5  -5  12       37.25       44.13      7.23 o 
  -4  -5  12       31.88       37.29      5.89 o 
  -3  -5  12        0.03       -0.38      3.71 o 
  -2  -5  12        3.96        3.33      2.73 o 
  -1  -5  12      224.10      226.52     12.86 o 
   0  -5  12       16.41       20.59      4.85 o 
   1  -5  12        8.19       14.72      8.13 o 
   2  -5  12       11.66       18.58      4.54 o 
   3  -5  12        5.60        5.92      4.18 o 
   4  -5  12        0.09       -2.06      3.77 o 
   5  -5  12        5.17       -0.30      8.27 o 
   6  -5  12       11.06       10.61     10.13 o 
   7  -5  12       12.67        9.42     10.27 o 
   8  -5  12        0.92        0.49      7.56 o 
   9  -5  12        0.54       10.08      5.44 o 
  -6  -4  12      111.77      113.16     11.98 o 
  -5  -4  12      127.08      125.66     11.94 o 
  -4  -4  12        0.25        1.52      3.53 o 
  -3  -4  12       11.20        7.13      4.13 o 
  -2  -4  12       24.21       30.99      4.87 o 
  -1  -4  12       13.30       16.44      3.39 o 
   0  -4  12       23.45       28.74      5.52 o 
   1  -4  12        0.06        0.28      3.32 o 
   2  -4  12       22.33       22.19      5.00 o 
   3  -4  12        5.97        9.85      4.22 o 
   4  -4  12       38.05       41.92      5.99 o 
   5  -4  12        3.25        0.63      7.13 o 
   6  -4  12        2.66        7.63      7.85 o 
   7  -4  12       34.58       39.63      6.33 o 
   8  -4  12        0.80       -3.99      6.28 o 
   9  -4  12        5.15        3.96      4.54 o 
  10  -4  12       45.68       53.01      9.22 o 
  -6  -3  12        0.48        4.42      5.85 o 
  -5  -3  12       76.72       61.34      8.45 o 
  -4  -3  12       30.55       27.56      6.58 o 
  -3  -3  12        0.06       -1.90      3.61 o 
  -2  -3  12      428.95      434.30     15.34 o 
  -1  -3  12      121.48      134.67      6.99 o 
   0  -3  12        0.99       -0.42      2.12 o 
   1  -3  12        0.00        2.91      2.04 o 
   2  -3  12       15.01       19.33      4.02 o 
   3  -3  12       61.48       55.09      5.75 o 
   4  -3  12      177.03      162.60     10.96 o 
   5  -3  12      287.90      302.19     15.35 o 
   6  -3  12        7.84       18.53      9.42 o 
   7  -3  12        2.05       -1.04      3.85 o 
   8  -3  12       57.77       63.45      8.02 o 
   9  -3  12        7.71       24.78      8.85 o 
  10  -3  12       42.80       51.77      8.94 o 
  -6  -2  12        0.01       -1.08      4.46 o 
  -5  -2  12       17.71       12.70      6.05 o 
  -4  -2  12       14.02       24.33      8.27 o 
  -3  -2  12       57.96       47.72      6.42 o 
  -2  -2  12       19.43       16.32      3.91 o 
  -1  -2  12       13.83       19.31      3.18 o 
   0  -2  12      294.25      304.74     10.95 o 
   1  -2  12       32.00       30.72      5.40 o 
   2  -2  12       92.51      103.38      5.16 o 
   3  -2  12       27.91       37.61      7.13 o 
   4  -2  12      217.04      210.51     11.39 o 
   5  -2  12       19.68       19.08      4.43 o 
   6  -2  12       95.55       90.00      7.60 o 
   7  -2  12       23.56       30.80      5.84 o 
   8  -2  12       18.74       19.99      4.92 o 
   9  -2  12      139.37      160.85     13.21 o 
  10  -2  12       84.43       82.61     16.12 o 
  11  -2  12       21.93       19.01      6.56 o 
  -6  -1  12        2.49        0.20      4.11 o 
  -5  -1  12        8.54        7.70      4.64 o 
  -4  -1  12        0.07        1.28      3.57 o 
  -3  -1  12       63.06       44.91      8.42 o 
  -2  -1  12        0.38        2.36      2.52 o 
  -1  -1  12       71.44       73.83      4.99 o 
   0  -1  12      591.43      605.58     20.74 o 
   1  -1  12      665.77      618.68     37.65 o 
   2  -1  12      107.12      110.83     10.60 o 
   3  -1  12      184.45      197.74     11.97 o 
   4  -1  12       50.06       63.21      5.96 o 
   5  -1  12      256.84      245.67     12.31 o 
   6  -1  12        8.90        9.56     12.98 o 
   7  -1  12       20.96       25.50      7.85 o 
   8  -1  12       46.67       54.32     18.69 o 
   9  -1  12        8.26       15.45      5.38 o 
  10  -1  12       32.33       35.15      8.04 o 
  11  -1  12       35.29       29.65      6.74 o 
  -6   0  12       14.14        6.82      5.42 o 
  -5   0  12        9.47        9.56      4.64 o 
  -4   0  12       14.22       10.99      4.99 o 
  -3   0  12       32.29       34.43      5.93 o 
  -2   0  12       40.30       46.44      4.11 o 
  -1   0  12        9.57        6.51      2.88 o 
   0   0  12       17.14       15.30      2.96 o 
   1   0  12       93.45       99.43      5.99 o 
   2   0  12     2151.08     2165.49     54.27 o 
   3   0  12        4.93        5.17      2.34 o 
   4   0  12     2412.83     2406.67     73.27 o 
   5   0  12       32.00       23.55      2.57 o 
   6   0  12        1.10        5.28      3.15 o 
   7   0  12        4.04        3.48      3.71 o 
   8   0  12       82.66       94.47      9.38 o 
   9   0  12       98.13       89.52     10.13 o 
  10   0  12       28.63       30.19      6.09 o 
  11   0  12       34.30       56.92      7.88 o 
  -6   1  12        0.13        5.62      5.41 o 
  -5   1  12        0.01        0.86      5.14 o 
  -4   1  12       16.92       28.28      6.56 o 
  -3   1  12       12.34       21.43      5.71 o 
  -2   1  12        0.00        4.74      4.82 o 
  -1   1  12       35.13       40.11      7.29 o 
   0   1  12        0.35        0.49      2.41 o 
   1   1  12       50.44       61.25      4.90 o 
   2   1  12     1094.18     1041.08     26.28 o 
   3   1  12      137.36      144.15      6.30 o 
   4   1  12       24.77       21.50      3.13 o 
   5   1  12      754.80      744.78     19.92 o 
   6   1  12      206.66      188.28      7.09 o 
   7   1  12      380.26      366.74     11.88 o 
   8   1  12      116.22      120.09      8.64 o 
   9   1  12       43.95       34.13      5.55 o 
  10   1  12        2.92        1.10      3.49 o 
  11   1  12       11.96       10.42      8.42 o 
  -6   2  12        0.00        1.30      4.59 o 
  -5   2  12       70.73       70.75      8.85 o 
  -4   2  12      112.78      113.35     10.89 o 
  -3   2  12       22.14       27.83      5.03 o 
  -2   2  12        0.89        3.19      2.29 o 
  -1   2  12      108.89       96.76      5.40 o 
   0   2  12      198.38      198.53      8.57 o 
   1   2  12      422.96      424.00     13.11 o 
   2   2  12      271.33      269.20     14.36 o 
   3   2  12        0.33        6.17      5.42 o 
   4   2  12        8.36       10.33      2.42 o 
   5   2  12       79.85       67.93      4.42 o 
   6   2  12      730.43      710.34     19.69 o 
   7   2  12      164.01      148.54     10.59 o 
   8   2  12       25.58       22.87      3.57 o 
   9   2  12      116.44      113.71     11.27 o 
  10   2  12       22.84       25.25      5.35 o 
  11   2  12        1.85       -3.61      4.79 o 
  -6   3  12       20.31       31.92      7.35 o 
  -5   3  12        0.01       -2.65      4.74 o 
  -4   3  12      100.40       83.48      8.12 o 
  -3   3  12        2.45        0.64      6.71 o 
  -2   3  12       67.98       75.02      5.79 o 
  -1   3  12       10.23       14.70      4.61 o 
   0   3  12      178.54      162.45      7.49 o 
   1   3  12      992.15      910.63     36.42 o 
   2   3  12      118.36      128.95      7.86 o 
   3   3  12      137.94      122.58      5.50 o 
   4   3  12       41.63       50.03      3.97 o 
   5   3  12       20.75       25.30      3.18 o 
   6   3  12       12.07        8.71      3.20 o 
   7   3  12      226.90      202.30      8.36 o 
   8   3  12       18.68       24.24      4.17 o 
   9   3  12       36.15       47.10      4.41 o 
  10   3  12      147.46      130.08     10.24 o 
  11   3  12       82.17       94.62      9.57 o 
  -6   4  12       12.34        9.23      9.13 o 
  -5   4  12       22.58       27.39     13.55 o 
  -4   4  12        4.56        4.33      4.22 o 
  -3   4  12        6.39        6.04      4.42 o 
  -2   4  12      133.42      125.30      6.49 o 
  -1   4  12       44.99       36.63      4.07 o 
   0   4  12       19.79       24.64      3.54 o 
   1   4  12      438.25      453.71     14.68 o 
   2   4  12       42.98       38.09      3.39 o 
   3   4  12       29.13       35.25      3.53 o 
   4   4  12       42.43       40.60      3.01 o 
   5   4  12       62.14       51.55     11.32 o 
   6   4  12      481.03      377.54     34.96 o 
   7   4  12       10.76       19.26      4.20 o 
   8   4  12       81.87       82.10      7.28 o 
   9   4  12       16.00       15.35      4.25 o 
  10   4  12        0.05        0.63      4.18 o 
  11   4  12        0.47       -1.14      5.42 o 
  -6   5  12       14.79       23.90      7.56 o 
  -5   5  12       13.54        5.51      4.43 o 
  -4   5  12       48.67       66.66     14.84 o 
  -3   5  12        1.21       -4.14      4.14 o 
  -2   5  12      106.28      102.71      7.33 o 
  -1   5  12       53.17       53.82      5.83 o 
   0   5  12      329.77      287.85     11.35 o 
   1   5  12       60.13       39.33      3.61 o 
   2   5  12      103.49       83.29      6.04 o 
   3   5  12      277.92      240.66      8.06 o 
   4   5  12       25.74       26.75      3.11 o 
   5   5  12        3.00        3.55      2.01 o 
   6   5  12       52.06       42.11      3.48 o 
   7   5  12      210.35      197.53     12.93 o 
   8   5  12        0.43       -0.05      1.87 o 
   9   5  12       52.73       39.39      5.80 o 
  10   5  12       50.83       45.27      6.65 o 
  11   5  12       95.68       90.62      8.36 o 
  -5   6  12        6.91        2.39      4.10 o 
  -4   6  12        0.65        3.16      5.28 o 
  -3   6  12        0.84        6.26      4.13 o 
  -2   6  12        1.71       13.15      9.22 o 
  -1   6  12       16.35       18.87      4.58 o 
   0   6  12       29.38       34.19      4.11 o 
   1   6  12        0.13       -1.48      4.43 o 
   2   6  12        9.57        9.50      2.71 o 
   3   6  12        4.40       -0.87      2.15 o 
   4   6  12      123.23      150.22      8.96 o 
   5   6  12       53.91       49.08      6.15 o 
   6   6  12       23.55       10.52      9.42 o 
   7   6  12      137.08      134.91     11.70 o 
   8   6  12       19.79       21.26      5.04 o 
   9   6  12       32.80       44.32      8.85 o 
  10   6  12        1.21        0.64      4.99 o 
  11   6  12       28.55       34.02      8.70 o 
  -5   7  12        0.56       -1.69      4.02 o 
  -4   7  12        0.68       -2.35      5.85 o 
  -3   7  12       15.83       15.22      6.63 o 
  -2   7  12       31.89       32.13      4.35 o 
  -1   7  12        0.39        0.31      2.28 o 
   0   7  12        2.85        4.92      2.46 o 
   1   7  12      117.86      120.79      5.70 o 
   2   7  12        0.18       -0.86      2.82 o 
   3   7  12        1.32       -0.29      4.28 o 
   4   7  12       86.18       81.17      6.96 o 
   5   7  12        0.13        6.21      4.43 o 
   6   7  12      107.16       85.18      8.06 o 
   7   7  12      133.50      123.10      9.02 o 
   8   7  12        0.61       -3.74      4.13 o 
   9   7  12       34.66       51.41     22.26 o 
  10   7  12        2.78       -2.75      4.42 o 
  11   7  12       26.45       29.79      7.16 o 
  -5   8  12        1.96        3.42      6.85 o 
  -4   8  12        6.89        0.29      5.71 o 
  -3   8  12        6.68        7.42      7.99 o 
  -2   8  12        0.12       -2.00      3.97 o 
  -1   8  12        7.26       14.49     10.27 o 
   0   8  12        9.27       11.56      4.44 o 
   1   8  12        5.05        1.85      4.14 o 
   2   8  12      117.28      119.13     22.11 o 
   3   8  12        1.10       -0.86      8.27 o 
   4   8  12       48.01       49.11     15.27 o 
   5   8  12        1.08        0.63      3.12 o 
   6   8  12        6.27       11.48      4.57 o 
   7   8  12       50.46       47.42      6.13 o 
   8   8  12        0.82        7.48      5.14 o 
   9   8  12      175.23      180.62     18.12 o 
  10   8  12       38.25       70.72      8.96 o 
  11   8  12        1.95        0.82      3.93 o 
  -4   9  12        0.20       36.52     10.27 o 
  -3   9  12       16.92       17.41      7.70 o 
  -2   9  12        0.00       -2.42      3.49 o 
  -1   9  12       32.60       38.80      5.69 o 
   0   9  12      200.20      193.78     12.21 o 
   1   9  12        1.59        6.16      3.90 o 
   2   9  12      190.81      173.95     11.42 o 
   3   9  12       69.14       75.54      7.16 o 
   4   9  12       23.27       36.63      6.17 o 
   5   9  12       17.05       17.16      4.64 o 
   6   9  12       63.44       59.87      7.47 o 
   7   9  12       17.92       33.17      7.42 o 
   8   9  12        3.81        6.11      5.03 o 
   9   9  12       47.21       63.39      7.75 o 
  10   9  12        0.58        0.52      3.73 o 
  -3  10  12       20.67       17.98      8.27 o 
  -2  10  12        4.54        5.42      6.28 o 
  -1  10  12       44.49       52.70      6.58 o 
   0  10  12        5.51        5.61      4.13 o 
   1  10  12       83.77       91.58      8.73 o 
   2  10  12       94.32      101.09     10.56 o 
   3  10  12        0.63       -1.40      5.56 o 
   4  10  12       33.39       36.12      5.95 o 
   5  10  12      115.81      114.71     11.98 o 
   6  10  12       69.76       86.34      8.37 o 
   7  10  12        0.04       -3.26      4.28 o 
   8  10  12        0.05       -2.92      4.13 o 
   9  10  12       17.08       16.51      5.89 o 
  10  10  12        0.87       -3.14      4.73 o 
  -3  11  12        0.44        7.42      8.85 o 
  -2  11  12        0.72       -2.57      7.13 o 
  -1  11  12        0.59       -3.61      4.59 o 
   0  11  12       61.85       68.58     13.70 o 
   1  11  12        1.03        6.07      4.32 o 
   2  11  12        6.39       15.27      5.85 o 
   3  11  12        2.58        1.26      3.53 o 
   4  11  12      225.49      198.59     20.83 o 
   5  11  12       65.45       72.25      8.97 o 
   6  11  12      138.61      131.96     10.99 o 
   7  11  12        8.76        8.56      4.64 o 
   8  11  12        3.05        7.85      5.14 o 
   9  11  12        4.38       -0.07      3.93 o 
  -2  12  12        0.57        5.42      6.85 o 
  -1  12  12       38.86       58.34     15.55 o 
   0  12  12        0.04        3.62      4.10 o 
   1  12  12        0.09        8.60      6.56 o 
   2  12  12       70.06       78.85      9.97 o 
   3  12  12      122.81      131.61     16.26 o 
   4  12  12        9.27        8.04      5.12 o 
   5  12  12        0.34       -1.71      5.42 o 
   6  12  12       26.80       28.57      6.25 o 
   7  12  12        0.03       -4.54      4.54 o 
   8  12  12       46.03       54.08      8.77 o 
   0  13  12        0.77        4.09      4.94 o 
   1  13  12       15.24       18.62      6.65 o 
   2  13  12        2.71        1.85      6.99 o 
   3  13  12        0.14        7.50      4.74 o 
   4  13  12        5.84       15.90      8.56 o 
   5  13  12       51.73       66.00      9.30 o 
   6  13  12       46.42       45.90      7.56 o 
   7  13  12       23.03       50.50     17.98 o 
   2  14  12        7.35        7.98      4.94 o 
   3  14  12        1.38        2.58      4.79 o 
   4  14  12        0.09       -5.48      5.48 o 
   5  14  12       14.05       13.42      6.01 o 
  -1  -9  13       53.76       50.83      8.42 o 
   0  -9  13       24.30       27.00      6.62 o 
   1  -9  13       31.17       37.49      7.05 o 
   2  -9  13        2.49       15.98      8.42 o 
   3  -9  13        0.01        0.16      3.73 o 
   4  -9  13       32.93       26.52      6.54 o 
  -2  -8  13        8.70       16.55      9.70 o 
  -1  -8  13        2.26       -4.54      4.54 o 
   0  -8  13       21.95       22.80      6.85 o 
   1  -8  13       16.81       25.31     11.41 o 
   2  -8  13        0.02        2.27      3.82 o 
   3  -8  13        8.22        7.46      4.54 o 
   4  -8  13       10.36        8.78      4.83 o 
   5  -8  13        1.40        9.96      5.83 o 
   6  -8  13        0.85        2.77      5.12 o 
  -3  -7  13       36.87       36.24      9.99 o 
  -2  -7  13        4.06        4.57      5.99 o 
  -1  -7  13        0.33        2.71      4.24 o 
   0  -7  13        9.85       20.17      9.99 o 
   1  -7  13       14.34       14.33      5.14 o 
   2  -7  13       15.96       31.60      6.99 o 
   3  -7  13        0.84        6.04      4.92 o 
   4  -7  13        1.30        6.18      4.51 o 
   5  -7  13       44.93       60.87      9.97 o 
   6  -7  13        5.79        1.82      4.85 o 
   7  -7  13        8.54       18.72     10.70 o 
  -4  -6  13        6.50       33.38      9.42 o 
  -3  -6  13       21.99       19.69      7.99 o 
  -2  -6  13       82.49       78.75     12.27 o 
  -1  -6  13        2.43        6.98      6.85 o 
   0  -6  13       19.64       23.76      5.12 o 
   1  -6  13        0.06       -1.64      3.98 o 
   2  -6  13        1.66       -0.10      3.12 o 
   3  -6  13       11.05       11.07      4.51 o 
   4  -6  13        8.53       22.99     12.13 o 
   5  -6  13       42.29       36.12      7.34 o 
   6  -6  13       40.64       40.84      9.56 o 
   7  -6  13       64.73       87.26     11.66 o 
   8  -6  13        8.19       11.49      5.64 o 
  -4  -5  13        5.18       -1.43      5.71 o 
  -3  -5  13       24.46       31.67      8.85 o 
  -2  -5  13       15.72       27.39      7.99 o 
  -1  -5  13        6.41        9.59      4.85 o 
   0  -5  13        0.68       -0.97      3.41 o 
   1  -5  13        6.88        7.19      4.43 o 
   2  -5  13      203.61      183.36     12.20 o 
   3  -5  13       38.28       46.43     13.84 o 
   4  -5  13       17.35       32.67      7.56 o 
   5  -5  13       63.03       54.94     10.99 o 
   6  -5  13       16.87       17.73      8.85 o 
   7  -5  13        1.39       -3.17      4.46 o 
   8  -5  13       53.54       57.28     13.13 o 
   9  -5  13        9.18       21.70      7.35 o 
  -5  -4  13        5.91        3.24      5.00 o 
  -4  -4  13       92.53       75.65      9.28 o 
  -3  -4  13        6.07        9.70      4.43 o 
  -2  -4  13        0.89        4.46      2.87 o 
  -1  -4  13       13.76       20.64      5.54 o 
   0  -4  13        2.79        2.98      4.85 o 
   1  -4  13        6.30        7.36      3.73 o 
   2  -4  13       16.82       16.19      4.79 o 
   3  -4  13      208.82      207.37     13.28 o 
   4  -4  13      100.14      111.56     12.55 o 
   5  -4  13       20.40       17.35      6.99 o 
   6  -4  13        0.65       -0.38      3.61 o 
   7  -4  13        0.29        2.03      8.42 o 
   8  -4  13        3.83        6.62      4.74 o 
   9  -4  13       52.33       64.51      8.87 o 
  -5  -3  13       77.28       79.20      8.96 o 
  -4  -3  13       93.22       81.40      8.69 o 
  -3  -3  13       18.01       13.13      4.38 o 
  -2  -3  13       47.83       46.94      5.55 o 
  -1  -3  13        6.37       12.93      3.25 o 
   0  -3  13        0.29       -0.57      2.12 o 
   1  -3  13       11.93       12.66      4.13 o 
   2  -3  13        0.47        4.01      3.32 o 
   3  -3  13       64.92       60.24      7.03 o 
   4  -3  13       75.10       79.73     10.41 o 
   5  -3  13       40.33       34.63      6.24 o 
   6  -3  13        5.85        3.21      5.71 o 
   7  -3  13       16.44       22.28      8.99 o 
   8  -3  13        7.93       18.20      6.85 o 
   9  -3  13        3.18        7.44      6.71 o 
  10  -3  13       10.24       14.72      6.54 o 
  -5  -2  13        1.18       -4.92      4.92 o 
  -4  -2  13       49.23       71.85     15.98 o 
  -3  -2  13       63.86       62.35      7.60 o 
  -2  -2  13       17.79       18.82      7.93 o 
  -1  -2  13      149.69      167.00      8.43 o 
   0  -2  13      208.31      219.00     12.81 o 
   1  -2  13       97.63       88.79     12.03 o 
   2  -2  13       75.99       77.53      7.31 o 
   3  -2  13        9.65       22.39      6.71 o 
   4  -2  13       33.83       34.65      8.42 o 
   5  -2  13       20.31       32.91      6.04 o 
   6  -2  13        0.45        5.39      4.22 o 
   7  -2  13      135.46      125.12      9.79 o 
   8  -2  13        0.06        2.84      4.02 o 
   9  -2  13       35.13       31.56      6.99 o 
  10  -2  13        0.09        3.70      4.71 o 
  -5  -1  13        0.26       -4.94      5.71 o 
  -4  -1  13       48.47       47.31      6.85 o 
  -3  -1  13       70.93       53.01      7.05 o 
  -2  -1  13       76.79       69.89      5.35 o 
  -1  -1  13       13.74       15.38      3.58 o 
   0  -1  13      361.38      383.28     14.60 o 
   1  -1  13       25.92       35.14      3.99 o 
   2  -1  13      452.54      418.10     13.24 o 
   3  -1  13        2.04        2.81      3.08 o 
   4  -1  13        0.07        0.73      2.80 o 
   5  -1  13       44.89       37.19      6.71 o 
   6  -1  13        1.67        2.38      3.21 o 
   7  -1  13        3.64        5.62      9.13 o 
   8  -1  13        0.00        2.79      4.85 o 
   9  -1  13       73.31       77.16     12.55 o 
  10  -1  13        2.25        3.92      4.38 o 
  -5   0  13        3.79        5.68      5.28 o 
  -4   0  13        0.00        5.25      4.85 o 
  -3   0  13       39.90       48.36     11.41 o 
  -2   0  13       74.14       55.93      5.02 o 
  -1   0  13       10.57       17.36      3.74 o 
   0   0  13        4.37       12.58      3.02 o 
   1   0  13      431.50      422.07     14.17 o 
   2   0  13      780.65      757.89     29.52 o 
   3   0  13      343.01      330.50     13.03 o 
   4   0  13      186.76      181.28      7.20 o 
   5   0  13       98.32      108.07      9.54 o 
   6   0  13       33.07       42.29      8.85 o 
   7   0  13      136.66      137.63     10.41 o 
   8   0  13        1.90        3.20      3.93 o 
   9   0  13       80.10       77.40      8.77 o 
  10   0  13      146.37      174.31     21.54 o 
  11   0  13       72.33       76.03      9.30 o 
  -5   1  13        0.37        4.68      4.63 o 
  -4   1  13      139.55      140.65     24.68 o 
  -3   1  13        0.41       11.86      5.14 o 
  -2   1  13       20.97       27.31     14.27 o 
  -1   1  13        5.65       14.79      3.07 o 
   0   1  13       23.16       33.51      4.04 o 
   1   1  13       33.93       31.57      3.60 o 
   2   1  13      124.31      116.47      6.52 o 
   3   1  13      830.94      816.75     22.50 o 
   4   1  13        3.57        4.61      3.42 o 
   5   1  13       23.57       27.53      3.53 o 
   6   1  13       66.46       71.79     21.54 o 
   7   1  13       31.84       31.14      8.99 o 
   8   1  13        9.93       11.37      6.28 o 
   9   1  13       32.73       24.80      5.14 o 
  10   1  13       17.01       21.40      6.05 o 
  11   1  13        7.48       10.14      5.07 o 
  -5   2  13        1.64       16.27     19.55 o 
  -4   2  13        4.94       10.15      6.17 o 
  -3   2  13       15.17       18.01      7.85 o 
  -2   2  13       42.74       62.71      7.95 o 
  -1   2  13      124.37      132.04      7.09 o 
   0   2  13       20.11       18.91      3.76 o 
   1   2  13      261.50      236.38      9.27 o 
   2   2  13        5.95        6.95      4.93 o 
   3   2  13       67.65       70.54      4.33 o 
   4   2  13       72.12       83.54      4.77 o 
   5   2  13       10.64        7.65      2.62 o 
   6   2  13      248.09      219.47     10.08 o 
   7   2  13        0.76       -0.43      2.06 o 
   8   2  13       70.52       56.52     13.84 o 
   9   2  13       11.34       16.58      5.00 o 
  10   2  13       31.40       30.25      5.83 o 
  11   2  13       87.35       91.39     17.12 o 
  -5   3  13        1.27        6.20      6.17 o 
  -4   3  13        0.78        1.50      8.13 o 
  -3   3  13      112.32      125.47     10.28 o 
  -2   3  13       28.37       25.59      4.71 o 
  -1   3  13      116.99      126.73      7.61 o 
   0   3  13       67.74       81.66      5.33 o 
   1   3  13      238.15      233.04     12.19 o 
   2   3  13        0.53       -2.78      2.78 o 
   3   3  13       25.99       22.85      3.01 o 
   4   3  13        5.87        7.99      2.54 o 
   5   3  13       89.04       97.39      5.42 o 
   6   3  13      489.46      469.15     14.75 o 
   7   3  13        0.02        4.79      2.74 o 
   8   3  13        0.03       -0.75      2.72 o 
   9   3  13       18.23       23.32      5.20 o 
  10   3  13        0.34       -3.42      4.10 o 
  11   3  13       10.37       44.51     13.13 o 
  -5   4  13       20.49       14.67      5.83 o 
  -4   4  13        9.14        8.17      5.03 o 
  -3   4  13       20.69       23.08      4.87 o 
  -2   4  13        2.48        1.02      6.13 o 
  -1   4  13       75.20       80.35      5.37 o 
   0   4  13      173.72      168.37      7.60 o 
   1   4  13       17.67       21.17      3.18 o 
   2   4  13      111.24       96.97      5.07 o 
   3   4  13       18.76       15.45      3.31 o 
   4   4  13        9.16       14.27      4.98 o 
   5   4  13        0.98        5.39      5.37 o 
   6   4  13        2.21        1.35      2.14 o 
   7   4  13       43.51       36.96      5.14 o 
   8   4  13       57.58       52.22      4.70 o 
   9   4  13      105.26      105.53      8.93 o 
  10   4  13        1.85       -0.86      5.42 o 
  11   4  13       14.66       28.53      9.13 o 
  -5   5  13        2.03        3.81      5.34 o 
  -4   5  13        0.67       -4.63      4.63 o 
  -3   5  13        0.35        0.37      6.28 o 
  -2   5  13        5.16       14.92      7.99 o 
  -1   5  13      263.55      245.08     10.31 o 
   0   5  13       55.19       55.09      9.62 o 
   1   5  13       79.09       82.28      5.39 o 
   2   5  13       20.34       30.56      3.76 o 
   3   5  13        3.90        9.34      3.54 o 
   4   5  13       80.94       88.82     11.32 o 
   5   5  13      244.78      218.16     13.55 o 
   6   5  13        6.87       10.15      2.82 o 
   7   5  13      109.42       95.40      7.54 o 
   8   5  13       20.23       11.31      7.70 o 
   9   5  13        5.00        4.32      4.02 o 
  10   5  13       60.65       69.77      9.84 o 
  11   5  13        2.72        6.85      8.56 o 
  -4   6  13        1.61        2.28      4.33 o 
  -3   6  13       11.59       19.55      5.31 o 
  -2   6  13        3.66        3.65      3.93 o 
  -1   6  13       20.01       34.13      9.12 o 
   0   6  13      124.26      148.02      7.76 o 
   1   6  13      441.00      412.71     19.15 o 
   2   6  13       18.32       30.04      3.68 o 
   3   6  13        2.10       10.56      2.62 o 
   4   6  13      118.18      110.16      8.85 o 
   5   6  13       84.35       77.98     14.12 o 
   6   6  13       66.90       56.63      6.76 o 
   7   6  13      171.20      169.99     10.76 o 
   8   6  13       92.96      107.81     24.25 o 
   9   6  13        0.85       -3.80      3.80 o 
  10   6  13        0.08        0.39      3.73 o 
  11   6  13        4.07        7.99      7.42 o 
  -4   7  13        0.53        3.42      6.28 o 
  -3   7  13        1.25       -1.30      3.63 o 
  -2   7  13       48.96       70.74      7.43 o 
  -1   7  13        8.09       15.80      3.50 o 
   0   7  13      193.21      187.71     11.86 o 
   1   7  13       35.51       49.52      6.33 o 
   2   7  13      323.42      298.53     15.76 o 
   3   7  13        2.63       -0.91      3.41 o 
   4   7  13       21.65        7.15      8.70 o 
   5   7  13      321.93      316.73     16.79 o 
   6   7  13      173.88      183.42     11.45 o 
   7   7  13       68.33       74.02      8.17 o 
   8   7  13       31.23       16.41      7.85 o 
   9   7  13       30.94       35.97      6.17 o 
  10   7  13        5.70        7.22      4.85 o 
  -4   8  13        7.40       -0.29      5.99 o 
  -3   8  13       23.66       19.96     19.40 o 
  -2   8  13       37.78       35.95     11.13 o 
  -1   8  13        0.05       -0.75      3.42 o 
   0   8  13        6.31       11.98      5.42 o 
   1   8  13        6.89        5.69      3.90 o 
   2   8  13        3.76       15.13      4.99 o 
   3   8  13       96.89       88.56      7.67 o 
   4   8  13        2.62       10.45      4.57 o 
   5   8  13       54.69       62.99     13.55 o 
   6   8  13        0.02        8.85      6.28 o 
   7   8  13      103.13       92.87      9.25 o 
   8   8  13       76.79       53.03      7.56 o 
   9   8  13        1.46        1.30      3.73 o 
  10   8  13        5.65       -2.18      4.10 o 
  -3   9  13        4.94        9.70      7.42 o 
  -2   9  13        3.78       -6.56      6.56 o 
  -1   9  13       15.73       10.70      4.66 o 
   0   9  13        3.06       10.81      5.28 o 
   1   9  13       10.83        7.85      4.84 o 
   2   9  13       18.66       28.32      6.35 o 
   3   9  13        8.10       12.89      4.87 o 
   4   9  13       47.02       52.31     13.98 o 
   5   9  13       27.64       28.29      5.55 o 
   6   9  13       28.75       10.51      5.00 o 
   7   9  13      136.11      134.10     10.59 o 
   8   9  13       34.98       45.38      7.55 o 
   9   9  13        3.87        4.76      6.56 o 
  10   9  13        4.60        4.29      4.92 o 
  -2  10  13       19.75       35.95      9.42 o 
  -1  10  13       42.96       30.75      7.85 o 
   0  10  13       29.64       24.33      5.35 o 
   1  10  13      159.52      154.53     11.10 o 
   2  10  13        0.97       -1.35      3.53 o 
   3  10  13       34.38       38.60      6.70 o 
   4  10  13        2.25        4.28      4.38 o 
   5  10  13        3.43        1.72      3.73 o 
   6  10  13        3.50       -4.87      4.87 o 
   7  10  13        0.74       -2.44      4.38 o 
   8  10  13        1.72       -2.00      7.13 o 
   9  10  13        1.89        6.64      4.85 o 
  -1  11  13        2.51       14.55      8.27 o 
   0  11  13       51.57       54.42      8.06 o 
   1  11  13       17.38       12.64      5.28 o 
   2  11  13      130.07      159.74     13.70 o 
   3  11  13        0.10        4.59      4.33 o 
   4  11  13        3.72       23.04     15.98 o 
   5  11  13       49.55       72.66      9.43 o 
   6  11  13        2.13       -3.57      4.24 o 
   7  11  13        2.51        4.64      4.33 o 
   8  11  13       11.19       15.98      8.85 o 
   9  11  13       13.69       26.75     14.12 o 
   0  12  13        8.97       11.36      5.64 o 
   1  12  13       82.32       83.58      9.63 o 
   2  12  13        0.03        6.55      6.99 o 
   3  12  13      172.78      165.88     12.71 o 
   4  12  13        7.03        5.46      6.85 o 
   5  12  13       29.20       41.80      7.80 o 
   6  12  13        1.18       -2.02      6.99 o 
   7  12  13        8.93       11.78      5.96 o 
   8  12  13       23.10       23.71      9.99 o 
   1  13  13        5.95        1.84      9.56 o 
   2  13  13       10.37        6.80      5.21 o 
   3  13  13        5.67       10.74      5.68 o 
   4  13  13        2.34        5.18      6.85 o 
   5  13  13        4.48        4.46      4.85 o 
   6  13  13        0.01        2.44      4.43 o 
   0  -8  14       17.89       17.60      6.24 o 
   1  -8  14        2.06       13.59     19.97 o 
   2  -8  14        5.11       14.37      5.34 o 
   3  -8  14       21.77       23.10      7.35 o 
   4  -8  14       24.33       21.12     11.70 o 
  -1  -7  14       13.78       36.24      9.99 o 
   0  -7  14       23.88       16.08      5.81 o 
   1  -7  14       79.26       97.56     18.83 o 
   2  -7  14       11.46       15.24     11.13 o 
   3  -7  14       44.69       59.44      8.71 o 
   4  -7  14       33.14       38.98      7.74 o 
   5  -7  14       38.43       41.86      7.47 o 
   6  -7  14       18.80       22.23      6.85 o 
  -2  -6  14        0.15        0.29      6.28 o 
  -1  -6  14        0.04       -4.22      4.22 o 
   0  -6  14        4.22        7.26      4.74 o 
   1  -6  14        0.28        1.89      6.71 o 
   2  -6  14       20.29       31.78      6.13 o 
   3  -6  14       36.12       45.58     10.99 o 
   4  -6  14       11.45        7.21      5.12 o 
   5  -6  14        6.67        6.74      5.85 o 
   6  -6  14       53.91       61.58     10.69 o 
   7  -6  14        0.41        3.34      5.41 o 
  -3  -5  14        4.52        9.42      8.56 o 
  -2  -5  14       30.54       36.24      9.70 o 
  -1  -5  14       65.61       52.75      7.26 o 
   0  -5  14        0.54       -2.00      5.85 o 
   1  -5  14       13.36       19.24      6.42 o 
   2  -5  14        0.01        7.90      4.66 o 
   3  -5  14       50.47       62.29     16.83 o 
   4  -5  14       84.80       78.46     10.99 o 
   5  -5  14       10.49       27.67      6.56 o 
   6  -5  14       67.65       98.18     10.83 o 
   7  -5  14       21.79       25.43     15.55 o 
   8  -5  14       79.75      106.51     11.16 o 
  -3  -4  14        2.14        5.14      6.56 o 
  -2  -4  14        8.71       -2.00      6.85 o 
  -1  -4  14        2.90       -1.91      3.73 o 
   0  -4  14        8.39       16.41      9.99 o 
   1  -4  14        4.16        2.72      3.98 o 
   2  -4  14       31.97       33.05      7.70 o 
   3  -4  14       82.82       74.31      7.75 o 
   4  -4  14       24.76       13.81      4.94 o 
   5  -4  14        0.06        4.46      4.59 o 
   6  -4  14        0.77        1.08      5.14 o 
   7  -4  14       16.53       14.16      9.84 o 
   8  -4  14        2.66        8.67      5.54 o 
  -4  -3  14       58.20       53.76      9.56 o 
  -3  -3  14       48.44       42.37      6.50 o 
  -2  -3  14       54.93       50.81      7.85 o 
  -1  -3  14        2.05        6.45      4.13 o 
   0  -3  14       67.44       68.04      7.56 o 
   1  -3  14      100.55       87.83      9.57 o 
   2  -3  14       15.60       18.69      4.84 o 
   3  -3  14       73.47       73.73      7.64 o 
   4  -3  14       69.75       72.19      8.65 o 
   5  -3  14      112.82      129.73     11.20 o 
   6  -3  14       33.15       39.58      6.62 o 
   7  -3  14        5.68        5.78      4.51 o 
   8  -3  14        0.26        2.08      6.13 o 
   9  -3  14        8.14        5.26      6.56 o 
  -4  -2  14       16.98       12.58      5.44 o 
  -3  -2  14       11.95       10.18      5.14 o 
  -2  -2  14       11.15       15.94      6.85 o 
  -1  -2  14        3.90        2.51      4.86 o 
   0  -2  14        0.09        4.00      2.98 o 
   1  -2  14      145.05      167.83     12.27 o 
   2  -2  14      212.79      203.40     14.02 o 
   3  -2  14      309.88      284.17     23.26 o 
   4  -2  14        0.00       -4.22      4.22 o 
   5  -2  14        8.96       17.21      5.14 o 
   6  -2  14       60.99       43.31      7.14 o 
   7  -2  14        0.01        7.59      4.64 o 
   8  -2  14        9.79        3.79      5.85 o 
   9  -2  14        9.43       10.56      5.48 o 
  -4  -1  14        0.00       -0.12      3.73 o 
  -3  -1  14       18.34       21.98      8.27 o 
  -2  -1  14      188.48      143.80     11.08 o 
  -1  -1  14      147.12      142.85      8.56 o 
   0  -1  14       38.63       47.44      9.91 o 
   1  -1  14       24.37       29.26      4.28 o 
   2  -1  14       28.57       39.23      5.75 o 
   3  -1  14       19.96       14.50      4.43 o 
   4  -1  14        7.45        1.90      3.73 o 
   5  -1  14       11.85       16.32      5.42 o 
   6  -1  14        2.41        2.98      3.70 o 
   7  -1  14       21.92       27.25      6.72 o 
   8  -1  14       89.02       92.38     10.49 o 
   9  -1  14       38.06       64.20      7.95 o 
  10  -1  14       31.24       43.27      7.60 o 
  -4   0  14        6.54       16.09      6.74 o 
  -3   0  14        9.81        9.61      4.94 o 
  -2   0  14        2.52        7.46      4.22 o 
  -1   0  14        0.95        1.61      2.84 o 
   0   0  14      157.97      144.64      7.64 o 
   1   0  14      120.92      143.25      9.28 o 
   2   0  14       71.43       70.36      4.74 o 
   3   0  14       28.50       32.34      5.03 o 
   4   0  14       29.50       34.01      6.13 o 
   5   0  14        2.79       14.07      6.28 o 
   6   0  14        8.93       12.18      4.43 o 
   7   0  14       77.95       71.66     12.27 o 
   8   0  14        4.28        1.49      3.36 o 
   9   0  14        0.75        4.81      5.99 o 
  10   0  14        1.95        2.97      4.80 o 
  -4   1  14        8.91       12.13      5.25 o 
  -3   1  14        1.47       -1.62      4.71 o 
  -2   1  14        0.02        2.99      5.28 o 
  -1   1  14       12.03       14.29      4.38 o 
   0   1  14      219.91      206.41      8.85 o 
   1   1  14       41.85       43.96      6.66 o 
   2   1  14      139.61      138.24      8.04 o 
   3   1  14       14.14       16.57      3.31 o 
   4   1  14       92.30       87.66      5.53 o 
   5   1  14       66.08       68.63      6.72 o 
   6   1  14       12.69       20.38     14.27 o 
   7   1  14       91.81      111.87     11.98 o 
   8   1  14        0.41        2.97      4.02 o 
   9   1  14        0.29        1.80      4.13 o 
  10   1  14       63.75       52.32      9.05 o 
  -4   2  14       22.33       34.47     11.13 o 
  -3   2  14        4.72        1.13      4.02 o 
  -2   2  14       33.44       30.53      5.83 o 
  -1   2  14       13.41        5.66      3.23 o 
   0   2  14       19.83       19.94      3.55 o 
   1   2  14      192.33      223.21      9.48 o 
   2   2  14       45.89       40.84      4.49 o 
   3   2  14       36.04       44.25      5.65 o 
   4   2  14      109.58       89.38      5.82 o 
   5   2  14       48.58       53.98      4.54 o 
   6   2  14       40.01       33.63      3.84 o 
   7   2  14       49.60       56.32      6.85 o 
   8   2  14      128.57      126.29     10.32 o 
   9   2  14        4.72        4.90      4.38 o 
  10   2  14       12.83       14.32      5.00 o 
  -4   3  14       20.99       17.91      5.89 o 
  -3   3  14        4.85        6.59      4.83 o 
  -2   3  14        3.07        3.25      4.02 o 
  -1   3  14       12.99       12.51      4.43 o 
   0   3  14        8.79        5.29      2.46 o 
   1   3  14        0.17       12.40      6.15 o 
   2   3  14      126.80      101.96      6.25 o 
   3   3  14       27.08       31.72      3.96 o 
   4   3  14        6.75        4.61      2.56 o 
   5   3  14        4.01        7.55      2.53 o 
   6   3  14        0.55       -1.41      2.40 o 
   7   3  14        3.79        5.96      2.83 o 
   8   3  14      138.38      137.49     16.12 o 
   9   3  14        1.64        0.29      4.28 o 
  10   3  14       77.97      110.14     15.69 o 
  -4   4  14       19.11       15.05      6.04 o 
  -3   4  14       10.94        7.66      4.85 o 
  -2   4  14       14.77       -3.39      4.51 o 
  -1   4  14       32.56       48.20      5.11 o 
   0   4  14       16.30       20.34      3.65 o 
   1   4  14       80.76       87.39      5.80 o 
   2   4  14       25.49       34.36      4.33 o 
   3   4  14      245.81      237.38      9.40 o 
   4   4  14       47.98       55.52      4.21 o 
   5   4  14       31.56       45.17      3.91 o 
   6   4  14      182.09      164.98      7.51 o 
   7   4  14       33.70       35.34      4.30 o 
   8   4  14        5.71       -3.42      4.01 o 
   9   4  14        9.11       21.97      9.99 o 
  10   4  14        1.19       12.84      9.42 o 
  -4   5  14        6.24        7.10      5.73 o 
  -3   5  14       31.52       51.03     21.40 o 
  -2   5  14       35.46       49.21      6.96 o 
  -1   5  14       65.41       62.39      5.17 o 
   0   5  14       14.68       23.13      3.78 o 
   1   5  14       43.49       35.63      3.87 o 
   2   5  14       60.79       69.75      4.98 o 
   3   5  14       11.06       19.84      3.26 o 
   4   5  14       30.82       44.58      7.13 o 
   5   5  14        2.26        3.82      3.99 o 
   6   5  14      117.03      132.71      9.68 o 
   7   5  14       43.91       45.36      9.56 o 
   8   5  14        3.47        9.26      3.84 o 
   9   5  14       34.44       30.35      6.56 o 
  10   5  14       43.79       75.33     13.13 o 
  -3   6  14       25.66       29.45     10.13 o 
  -2   6  14       12.02       11.42      4.94 o 
  -1   6  14        5.30        6.15      3.39 o 
   0   6  14        0.24       -2.52      2.63 o 
   1   6  14       52.71       58.87      6.28 o 
   2   6  14       39.39       50.98      6.05 o 
   3   6  14       61.66       54.21      6.01 o 
   4   6  14        2.51        6.45      6.56 o 
   5   6  14      125.40      122.33      9.68 o 
   6   6  14       42.63       48.05      6.37 o 
   7   6  14        9.81       22.51      7.99 o 
   8   6  14       37.36       32.07      5.75 o 
   9   6  14       19.39       27.09      9.84 o 
  10   6  14        7.63       -2.57      6.56 o 
  -3   7  14        2.19        5.42      8.85 o 
  -2   7  14       47.42       43.09     10.27 o 
  -1   7  14        0.01        5.67      4.38 o 
   0   7  14        3.99        4.85      7.42 o 
   1   7  14       14.73        5.19      4.33 o 
   2   7  14       12.94       10.18      4.13 o 
   3   7  14       39.96       42.67      5.99 o 
   4   7  14       24.02       35.00      5.48 o 
   5   7  14       26.52       26.27      6.45 o 
   6   7  14      210.62      185.42     12.80 o 
   7   7  14        2.51        0.20      3.90 o 
   8   7  14        0.14        3.65      3.98 o 
   9   7  14        3.71        0.94      4.31 o 
  10   7  14        6.38       15.13      7.56 o 
  -3   8  14      177.07      201.73     23.68 o 
  -2   8  14       11.90       28.25      9.42 o 
  -1   8  14       48.04       45.37      9.99 o 
   0   8  14        3.58       16.77      9.99 o 
   1   8  14       35.79       33.89      6.01 o 
   2   8  14        4.11        6.98      3.93 o 
   3   8  14      107.30      124.84      9.78 o 
   4   8  14       39.82       43.92      6.72 o 
   5   8  14      126.27      115.95     11.28 o 
   6   8  14        0.01        4.09      4.71 o 
   7   8  14        0.07        2.63      5.28 o 
   8   8  14       18.77       18.94      6.71 o 
   9   8  14       10.56        9.60      5.73 o 
  -2   9  14        4.93       36.52     12.27 o 
  -1   9  14        0.57        1.14      5.71 o 
   0   9  14       76.68       67.11      8.67 o 
   1   9  14        3.14        3.67      4.11 o 
   2   9  14       54.99       55.00     10.84 o 
   3   9  14        0.40       -1.08      3.53 o 
   4   9  14       14.80       14.46      5.28 o 
   5   9  14       30.83       28.43      6.31 o 
   6   9  14        0.20        7.42      4.92 o 
   7   9  14       25.59       26.87      7.23 o 
   8   9  14        1.45        1.14      5.14 o 
   9   9  14        0.47       -0.86      4.57 o 
  -1  10  14      235.91      257.95     25.11 o 
   0  10  14       11.76       13.66      5.75 o 
   1  10  14       18.90       11.71      5.17 o 
   2  10  14        0.16       -3.75      3.93 o 
   3  10  14        0.95        9.56      4.64 o 
   4  10  14        2.82        8.85      8.27 o 
   5  10  14        1.54        2.92      4.46 o 
   6  10  14       11.17        1.91      4.59 o 
   7  10  14       40.39       32.90      7.19 o 
   8  10  14        7.75        6.56      4.63 o 
   0  11  14       10.84        6.55      5.06 o 
   1  11  14       23.49       28.10      6.82 o 
   2  11  14        9.10        7.85      5.65 o 
   3  11  14       25.04       46.62      7.06 o 
   4  11  14       12.86       10.70      6.99 o 
   5  11  14        1.24        2.43      5.25 o 
   6  11  14       80.51      109.09     11.78 o 
   7  11  14        2.43        3.14      4.64 o 
   2  12  14        0.49       15.43     12.70 o 
   3  12  14        0.16        3.04      4.33 o 
   4  12  14        0.06       10.56      6.46 o 
   5  12  14        0.97        5.96      5.95 o 
   6  12  14       21.85       34.57      7.36 o 
   2  -7  15        0.53        0.02      9.56 o 
   3  -7  15        0.01       -1.02      4.22 o 
   0  -6  15       18.93       18.32      6.13 o 
   1  -6  15        2.05        1.71      7.13 o 
   2  -6  15        0.87        2.69      7.13 o 
   3  -6  15        8.58       12.25      5.28 o 
   4  -6  15       18.95       31.87     10.13 o 
   5  -6  15        0.37       -3.76      5.85 o 
  -1  -5  15        6.18       11.41      7.42 o 
   0  -5  15       27.91       28.37      6.74 o 
   1  -5  15        5.41        7.62      6.42 o 
   2  -5  15       20.36       39.94      6.94 o 
   3  -5  15      103.29      113.53     17.41 o 
   4  -5  15       46.14       58.05      8.24 o 
   5  -5  15       68.02       71.48     10.73 o 
   6  -5  15        0.06       -2.23      7.85 o 
  -2  -4  15        0.72       -6.85      6.85 o 
  -1  -4  15        1.04        0.00      5.14 o 
   0  -4  15       30.16       31.19      6.01 o 
   1  -4  15       91.50       94.47      9.18 o 
   2  -4  15       59.84       76.03      8.26 o 
   3  -4  15      160.91      183.47     18.83 o 
   4  -4  15       30.64       42.62      7.05 o 
   5  -4  15       53.40       71.99      9.32 o 
   6  -4  15        0.00       -5.61      5.61 o 
   7  -4  15      117.53      155.35     14.60 o 
  -2  -3  15       29.75       34.24     11.70 o 
  -1  -3  15       42.42       42.80     11.98 o 
   0  -3  15        2.86        4.54      7.28 o 
   1  -3  15        0.00        4.33      4.22 o 
   2  -3  15      131.61      165.45     22.40 o 
   3  -3  15        4.08        4.89      6.42 o 
   4  -3  15       20.20       27.69      5.93 o 
   5  -3  15        1.18       -1.02      3.70 o 
   6  -3  15        0.49        6.57      4.71 o 
   7  -3  15       26.91       35.34      7.65 o 
   8  -3  15      149.84      185.19     14.83 o 
  -3  -2  15       95.42      110.43     15.98 o 
  -2  -2  15        6.98       -0.29      5.14 o 
  -1  -2  15        0.05       -5.99      5.99 o 
   0  -2  15       11.87        9.96      4.18 o 
   1  -2  15        0.05       -0.92      7.13 o 
   2  -2  15       25.42       39.02      7.13 o 
   3  -2  15       40.90       38.74      6.51 o 
   4  -2  15      140.86      131.72     13.13 o 
   5  -2  15        0.95        3.94      3.98 o 
   6  -2  15       30.88       30.50      6.09 o 
   7  -2  15       17.28       24.37      6.28 o 
   8  -2  15        2.72        1.20      4.63 o 
  -3  -1  15        1.08        9.53      5.61 o 
  -2  -1  15       36.31       30.93      5.95 o 
  -1  -1  15        4.92        0.53      3.21 o 
   0  -1  15      102.81       83.18      6.79 o 
   1  -1  15      210.15      224.94     14.26 o 
   2  -1  15      152.88      156.47     20.12 o 
   3  -1  15        0.66        4.32      7.28 o 
   4  -1  15       76.46      125.50     46.08 o 
   5  -1  15       10.89        4.06      3.90 o 
   6  -1  15       11.40        5.57      4.04 o 
   7  -1  15        9.20        9.34      8.99 o 
   8  -1  15        0.32        0.64      4.71 o 
   9  -1  15       10.01       10.14      5.44 o 
  -3   0  15       19.30       28.07     16.26 o 
  -2   0  15        5.73        6.54      5.14 o 
  -1   0  15       12.49       25.76      5.99 o 
   0   0  15       27.85       35.69      4.97 o 
   1   0  15       10.98        9.15      3.76 o 
   2   0  15      201.50      198.95     12.06 o 
   3   0  15       60.44       76.03     15.84 o 
   4   0  15       52.50       80.86     23.54 o 
   5   0  15       31.51       34.17      8.85 o 
   6   0  15       65.99       60.49      7.06 o 
   7   0  15       39.24       36.75      7.26 o 
   8   0  15        9.33        7.88      4.80 o 
   9   0  15        0.31       -4.94      4.94 o 
  -3   1  15        2.95        5.10      7.85 o 
  -2   1  15       15.95       21.80      5.93 o 
  -1   1  15        1.42       -4.57      6.56 o 
   0   1  15       21.78       34.06      4.98 o 
   1   1  15       26.36       27.05      3.99 o 
   2   1  15      108.84      109.91      7.26 o 
   3   1  15        3.63       -2.81      2.81 o 
   4   1  15       99.60      103.75      9.46 o 
   5   1  15        1.33        2.44      8.27 o 
   6   1  15        4.63       -2.41      3.93 o 
   7   1  15       15.68       18.59      7.13 o 
   8   1  15       47.91       59.17      7.76 o 
   9   1  15        3.55        9.93      4.73 o 
  -3   2  15       15.53       27.16      7.99 o 
  -2   2  15       17.76       26.27      6.17 o 
  -1   2  15       23.21       45.63      6.85 o 
   0   2  15       28.26       21.22      4.38 o 
   1   2  15        0.72        2.71      2.94 o 
   2   2  15        0.59        1.56      2.74 o 
   3   2  15       12.52       13.54      4.13 o 
   4   2  15       96.28       93.98      8.25 o 
   5   2  15       42.81       33.41      5.18 o 
   6   2  15       72.88       90.47     20.54 o 
   7   2  15      186.23      180.09     24.25 o 
   8   2  15        3.49       -0.54      3.82 o 
   9   2  15        6.18       18.86     14.84 o 
  10   2  15        4.76        9.70      8.27 o 
  -3   3  15       10.83        6.75      5.00 o 
  -2   3  15        4.66        6.55      6.56 o 
  -1   3  15       49.97       64.28      7.80 o 
   0   3  15       31.74       42.46      4.74 o 
   1   3  15       36.80       45.91      5.00 o 
   2   3  15       85.35       92.72      6.53 o 
   3   3  15       25.74       24.40      4.10 o 
   4   3  15       64.00       67.66      5.46 o 
   5   3  15      124.29      122.42      6.93 o 
   6   3  15        2.75       -0.69      3.42 o 
   7   3  15        2.34        5.59      4.04 o 
   8   3  15       91.60       89.60     13.41 o 
   9   3  15       12.98       17.69     10.27 o 
  10   3  15        0.24       -7.13      9.13 o 
  -3   4  15       21.33       15.83      9.84 o 
  -2   4  15       92.49       75.98      9.05 o 
  -1   4  15       88.01       98.65      9.44 o 
   0   4  15       15.30       16.02      3.47 o 
   1   4  15        3.54        6.56      3.03 o 
   2   4  15       31.04       31.98      4.78 o 
   3   4  15       15.62       13.79      3.48 o 
   4   4  15        1.17        5.49      3.28 o 
   5   4  15       13.07       15.73      3.41 o 
   6   4  15        2.11       -0.86      4.71 o 
   7   4  15      114.19       95.30     13.70 o 
   8   4  15        4.21       17.98      9.99 o 
   9   4  15       56.13       73.90     13.13 o 
  10   4  15        9.16        9.70      7.70 o 
  -3   5  15       23.50       14.55      7.99 o 
  -2   5  15       47.63       72.36      7.67 o 
  -1   5  15       16.51       13.84      5.04 o 
   0   5  15        8.59       12.95      5.20 o 
   1   5  15       23.67       20.98      3.72 o 
   2   5  15       16.89       30.05      9.17 o 
   3   5  15       26.35       21.11      4.63 o 
   4   5  15        9.33       15.28      7.56 o 
   5   5  15        0.61        2.79      3.59 o 
   6   5  15       55.08       62.41      7.99 o 
   7   5  15        8.83        5.87      5.28 o 
   8   5  15       20.14       25.97      8.85 o 
   9   5  15        0.60       -2.00      6.28 o 
  -2   6  15       68.54       64.49     12.84 o 
  -1   6  15        0.03        4.57      5.99 o 
   0   6  15        1.42       -3.75      3.75 o 
   1   6  15       10.00       15.77      5.03 o 
   2   6  15       69.22       57.56      7.55 o 
   3   6  15      143.41      139.56     10.76 o 
   4   6  15        3.14        1.91      4.10 o 
   5   6  15       29.37       35.24      5.41 o 
   6   6  15       34.84       41.40      6.56 o 
   7   6  15        0.02       -0.30      3.01 o 
   8   6  15        1.08       -3.90      3.90 o 
   9   6  15        0.40        5.42      8.27 o 
  -2   7  15       17.74       21.69      9.13 o 
  -1   7  15        2.43        5.42      6.56 o 
   0   7  15        8.00        0.96      3.75 o 
   1   7  15        4.24        2.68      4.57 o 
   2   7  15        6.37       -1.98      3.98 o 
   3   7  15       36.39       32.57      5.64 o 
   4   7  15        4.50        2.07      3.49 o 
   5   7  15        0.04        1.08      4.31 o 
   6   7  15       15.34       15.70     10.41 o 
   7   7  15        1.89        1.75      6.99 o 
   8   7  15        0.29        7.54      4.79 o 
   9   7  15        0.06       -3.71      7.70 o 
  -1   8  15       14.16        4.57      8.27 o 
   0   8  15        0.38       -1.43      5.71 o 
   1   8  15        2.26       -0.14      8.27 o 
   2   8  15       16.60        4.43      4.59 o 
   3   8  15       15.46       33.80      7.23 o 
   4   8  15        0.46        2.76      3.82 o 
   5   8  15       65.07       68.32      9.46 o 
   6   8  15        8.43        2.34      9.99 o 
   7   8  15        5.67       10.64      4.92 o 
   8   8  15        9.78       18.11      6.85 o 
   9   8  15        1.37        0.11      4.01 o 
   0   9  15       26.31       43.37     11.70 o 
   1   9  15        4.44       15.19      5.28 o 
   2   9  15       22.05       47.52     17.12 o 
   3   9  15        7.81        7.73      4.94 o 
   4   9  15        6.39       13.86      5.14 o 
   5   9  15       42.88       41.26      7.52 o 
   6   9  15        2.63        2.33      4.63 o 
   7   9  15        3.38       -0.29      4.31 o 
   8   9  15       12.42        9.59      5.23 o 
   1  10  15       38.57       39.71      7.53 o 
   2  10  15        8.68        0.57      3.99 o 
   3  10  15        1.15       -0.33      4.04 o 
   4  10  15        2.74        3.00      4.13 o 
   5  10  15        8.29       15.74     10.13 o 
   6  10  15        1.70      106.50     63.20 o 
   7  10  15       14.28       33.47     16.12 o 
   2  11  15        4.34        3.99      5.65 o 
   3  11  15        3.98        6.59      7.28 o 
   4  11  15        0.20       -0.46      3.93 o 
   5  11  15       15.41       22.60      6.35 o 
   6  11  15        5.19        4.28      5.99 o 
   2  -5  16       12.74       15.12      6.85 o 
   3  -5  16       16.17       14.27      5.65 o 
   4  -5  16        2.48       -0.82      5.56 o 
   0  -4  16        0.08        5.14      6.85 o 
   1  -4  16        0.05        2.33      5.20 o 
   2  -4  16       67.15       80.31     13.41 o 
   3  -4  16       82.57      100.66     10.96 o 
   4  -4  16        1.51       -3.22      4.83 o 
   5  -4  16       18.98       26.73     10.56 o 
  -1  -3  16        0.00       11.13      7.70 o 
   0  -3  16       18.14       17.12      9.42 o 
   1  -3  16        0.18        2.06      4.83 o 
   2  -3  16       31.00       34.93      7.06 o 
   3  -3  16        2.92        7.06      4.94 o 
   4  -3  16        1.92        2.36      4.10 o 
   5  -3  16        3.99        3.88      5.61 o 
   6  -3  16       20.80       35.26      7.77 o 
  -1  -2  16       70.81       84.46     13.13 o 
   0  -2  16        6.02        0.57      5.42 o 
   1  -2  16        2.62       -0.01      3.53 o 
   2  -2  16       13.50       27.52     12.98 o 
   3  -2  16       23.00       29.14      6.24 o 
   4  -2  16        9.06        7.42      4.38 o 
   5  -2  16        6.45       -1.87      4.28 o 
   6  -2  16        0.03        3.37      4.49 o 
   7  -2  16       23.34       31.97      7.38 o 
  -1  -1  16        0.12       -1.43      6.85 o 
   0  -1  16       14.22       10.27      6.85 o 
   1  -1  16       14.26       14.54      5.93 o 
   2  -1  16        6.31       12.90      5.75 o 
   3  -1  16        6.42        2.44      6.28 o 
   4  -1  16       47.36       63.40      7.54 o 
   5  -1  16        0.49       -3.26      5.00 o 
   6  -1  16        0.16       -0.87      4.06 o 
   7  -1  16        5.24        8.24      5.34 o 
   8  -1  16        7.28        3.08      5.35 o 
  -2   0  16        3.87        8.27      7.13 o 
  -1   0  16       26.63       23.11      7.99 o 
   0   0  16        2.23        3.14      5.42 o 
   1   0  16       95.19      101.95     14.27 o 
   2   0  16        1.46       -3.63      4.31 o 
   3   0  16       67.81       75.87      8.34 o 
   4   0  16       68.45       69.24      7.84 o 
   5   0  16       51.56       58.57     16.55 o 
   6   0  16        0.10        3.42      4.85 o 
   7   0  16        9.39        6.48      8.85 o 
   8   0  16        0.50       -0.57      4.44 o 
  -2   1  16       35.80       41.38      7.64 o 
  -1   1  16       21.99       32.24      9.13 o 
   0   1  16        2.14        6.85      4.04 o 
   1   1  16       53.18       50.67      7.37 o 
   2   1  16       18.69       11.24      5.34 o 
   3   1  16        2.47        6.07      4.17 o 
   4   1  16        3.84        5.34      7.56 o 
   5   1  16        4.88       21.25      6.03 o 
   6   1  16        4.50       -1.84      6.28 o 
   7   1  16       27.67       11.53      6.85 o 
   8   1  16        5.47       22.77     12.27 o 
  -2   2  16        2.40       -1.67      5.99 o 
  -1   2  16       17.43       19.86      9.13 o 
   0   2  16       18.99       18.70      4.74 o 
   1   2  16        3.61       -0.40      2.61 o 
   2   2  16       34.80       45.94     10.02 o 
   3   2  16       16.07       12.89      3.33 o 
   4   2  16       86.15       77.14     11.13 o 
   5   2  16       14.12       15.93     11.41 o 
   6   2  16        6.77        8.04      4.71 o 
   7   2  16       32.18       22.98      6.55 o 
   8   2  16       10.20       -4.85      8.56 o 
  -2   3  16        8.46        6.75      5.35 o 
  -1   3  16       12.21        9.10      5.75 o 
   0   3  16        5.76        4.85      4.84 o 
   1   3  16       28.71       31.79      4.85 o 
   2   3  16       53.02       54.82      8.08 o 
   3   3  16       12.71       19.09      4.11 o 
   4   3  16       33.44       30.58      5.46 o 
   5   3  16       23.98       29.27      7.70 o 
   6   3  16       54.08       58.16     15.41 o 
   7   3  16        0.24       -3.99      6.56 o 
   8   3  16       23.28       29.10      9.70 o 
   9   3  16       18.83       36.24     11.13 o 
  -1   4  16       28.67       36.69      6.33 o 
   0   4  16        8.59        7.96      4.43 o 
   1   4  16        9.62        9.66      3.47 o 
   2   4  16        4.23       10.95      5.27 o 
   3   4  16        8.71       10.89      3.42 o 
   4   4  16        0.05       14.28      6.42 o 
   5   4  16        5.76       21.99     15.69 o 
   6   4  16       58.80       48.79     10.84 o 
   7   4  16       10.85        4.28      6.56 o 
   8   4  16        6.93        8.85      8.85 o 
   9   4  16       13.21       12.27      8.27 o 
  -1   5  16       14.85        1.43      5.71 o 
   0   5  16       21.32       18.83      7.70 o 
   1   5  16       30.10       29.43      5.34 o 
   2   5  16       80.50       83.39      7.84 o 
   3   5  16       26.73       45.04      6.62 o 
   4   5  16        4.00        3.93      3.63 o 
   5   5  16       59.10       61.79      7.52 o 
   6   5  16        9.78       21.94      8.85 o 
   7   5  16        1.93        0.29      5.42 o 
   8   5  16        6.61       13.41      7.99 o 
  -1   6  16        6.12       13.98      7.99 o 
   0   6  16       23.55       24.82      8.56 o 
   1   6  16        8.40        8.03      4.51 o 
   2   6  16        1.12       -1.91      4.04 o 
   3   6  16        6.77       20.90      8.13 o 
   4   6  16        2.46        2.22      4.31 o 
   5   6  16        2.27        5.28      4.99 o 
   6   6  16       25.68       38.15      6.39 o 
   7   6  16        5.43        5.75      7.13 o 
   8   6  16        4.98        9.13      7.70 o 
   0   7  16       58.62       62.49     11.98 o 
   1   7  16       40.87       27.64      9.56 o 
   2   7  16        5.07        0.40      4.54 o 
   3   7  16       55.71       59.44      7.77 o 
   4   7  16       80.61       73.98      8.00 o 
   5   7  16        7.61        7.43      5.40 o 
   6   7  16       44.58       51.14      8.45 o 
   7   7  16        0.02       -2.67      7.42 o 
   8   7  16       22.58       45.37     10.56 o 
   1   8  16       30.99       52.26      8.02 o 
   2   8  16       21.76       23.92      6.62 o 
   3   8  16       17.01       14.27      5.45 o 
   4   8  16        0.00        0.32      4.02 o 
   5   8  16        4.51       22.18      9.27 o 
   6   8  16       19.30       35.20      7.12 o 
   7   8  16        5.80        3.69      5.42 o 
   2   9  16       46.38       51.64      9.99 o 
   3   9  16        0.46       -1.50      4.43 o 
   4   9  16        3.21        7.16      5.20 o 
   5   9  16        8.69        2.94      4.71 o 
   6   9  16       10.88       13.96      8.56 o 
   2  -2  17        3.55       -1.82      5.14 o 
   3  -2  17       21.73       30.73      7.43 o 
   4  -2  17        0.30        1.79      4.79 o 
   5  -2  17        4.67        1.74      4.74 o 
   1  -1  17       10.79       19.12      7.99 o 
   2  -1  17       45.31       55.00      8.36 o 
   3  -1  17       56.90       59.21      7.95 o 
   4  -1  17        0.37        2.37      5.56 o 
   5  -1  17        9.17        8.85      5.25 o 
   6  -1  17        0.00        2.49      4.94 o 
   0   0  17      226.16      213.72     21.40 o 
   1   0  17       37.38       34.24      9.13 o 
   2   0  17        2.55        0.39      4.25 o 
   3   0  17       64.31       62.78      8.12 o 
   4   0  17       19.01       11.04      5.00 o 
   5   0  17        1.12        2.48      5.14 o 
   6   0  17        1.09        0.14      4.04 o 
   0   1  17      123.17      123.55     15.41 o 
   1   1  17        1.62       -2.00      3.83 o 
   2   1  17        6.88        0.65      3.53 o 
   3   1  17      194.13      206.35     14.53 o 
   4   1  17       16.26       32.22     10.41 o 
   5   1  17       20.42       27.84      6.39 o 
   6   1  17       16.48       26.99     14.69 o 
   7   1  17       66.77       69.91     13.41 o 
   0   2  17       15.28       15.69      8.85 o 
   1   2  17       48.25       50.07      6.86 o 
   2   2  17        8.40        4.34      4.31 o 
   3   2  17       47.00       43.29      7.72 o 
   4   2  17        2.01        2.19      4.13 o 
   5   2  17        9.65        7.08      8.13 o 
   6   2  17        7.28        6.28      7.42 o 
   7   2  17       18.47       25.68      9.70 o 
   0   3  17        5.83       -0.29      6.56 o 
   1   3  17       11.60       12.50      6.31 o 
   2   3  17        1.17       -1.82      3.49 o 
   3   3  17       93.43      127.26     15.41 o 
   4   3  17        4.51        8.85      6.85 o 
   5   3  17        4.59       11.70      7.70 o 
   6   3  17       77.95       89.60     15.12 o 
   7   3  17        1.65       -6.28      7.42 o 
   0   4  17       55.67       89.60     15.98 o 
   1   4  17       29.06       45.94     12.55 o 
   2   4  17       15.36       22.56     13.41 o 
   3   4  17        1.19       10.27      4.46 o 
   4   4  17       14.98        1.14      6.85 o 
   5   4  17       35.00       69.62     14.27 o 
   6   4  17        0.58       -7.13      7.13 o 
   7   4  17       45.34       63.06     12.55 o 
   1   5  17        0.08        6.28      6.28 o 
   2   5  17       29.07       44.90      6.76 o 
   3   5  17       19.55       25.86     10.27 o 
   4   5  17        6.54       -3.42      6.28 o 
   5   5  17        3.26       -2.57      6.28 o 
   6   5  17       13.49       11.70      7.99 o 
   7   5  17        1.91       -5.42      7.13 o
[truncated: 603 more chars]
